# Supplementary material for: Androgen receptor variant 7 exacerbates hepatocarcinogenesis in a c-MYC-driven mouse HCC model
Source: Oncogenesis. 2023 Feb 6;12(1):4. doi: 10.1038/s41389-023-00449-3 (PMC9902460; doi:10.1038/s41389-023-00449-3)
Supplement: Supplementary file 5 — Supplementary Table 4 [file 41389_2023_449_MOESM5_ESM.xlsx]

## Sheet: Sheet1
Supplementry Table 4, Differentially expressed genes (DEGs) in the hep-c-MYC and/or hep-c-MYC/AR-V7 cancer.
Class-A, DEGs promoted by c-MYC and completely inhibited by AR-V7; class-B, DEGs promoted by c-MYC and partially inhibited by AR-V7; class-C, DEGs promoted by c-MYC but not affected by AR-V7; class-D, DEGs promoted by c-MYC and potentiated by AR-V7; Class-E, DEGs promoted by AR-V7 but not affected by c-MYC alone. |Log2(fold change)|>1 in both sexes was considered as common and significant change.
			Male		Female
Class	gene_id	symbol	Log2([hep-c-MYC]÷[Control])	Log2([hep-c-MYC/AR-V7]÷[Control])	Log2([hep-c-MYC]÷[Control])	Log2([hep-c-MYC/AR-V7]÷[Control])
A	ENSMUSG00000087166	L1td1	8.85687	0	8.38985	0
A	ENSMUSG00000090486	BC035947	6.5859	0	7.18068	0
A	ENSMUSG00000007034	Slc44a4	6.4127	0	5.51087	0
A	ENSMUSG00000001827	Folr1	5.60766	0	8.09206	0
A	ENSMUSG00000018569	Cldn7	5.47592	0	7.29949	0
A	ENSMUSG00000026175	Vil1	5.29703	0	6.15541	0
A	ENSMUSG00000070287	Slc35g2	4.92218	0	3.94662	0
A	ENSMUSG00000012187	Mogat1	4.58297	0	3.18398	0
A	ENSMUSG00000027315	Spint1	4.36065	0	3.83919	0
A	ENSMUSG00000054850	Smim10l2a	4.18768	0	3.72426	0
A	ENSMUSG00000049036	Tmem121	4.0051	0	4.35857	0
A	ENSMUSG00000054679	Srsf12	3.82641	0	3.90173	0
A	ENSMUSG00000041440	Gk5	3.78295	0	4.03456	0
A	ENSMUSG00000027298	Tyro3	3.70041	0	2.08373	0
A	ENSMUSG00000031995	St14	3.5169	0	2.73501	0
A	ENSMUSG00000092060	Bend4	3.45646	0	1.75305	0
A	ENSMUSG00000091475	Cerox1	3.36009	0	3.46841	0
A	ENSMUSG00000074796	Slc4a11	3.26193	0	2.78668	0
A	ENSMUSG00000032839	Trpc1	3.24818	0	3.61249	0
A	ENSMUSG00000116378	Gcat	3.14689	0	3.25101	0
A	ENSMUSG00000071656	Lrrn4cl	3.11145	0	4.39875	0
A	ENSMUSG00000006651	Aplp1	3.06058	0	3.08418	0
A	ENSMUSG00000063568	Jazf1	3.01525	0	2.01856	0
A	ENSMUSG00000041782	Lad1	2.99708	0	3.74272	0
A	ENSMUSG00000032826	Ank2	2.87679	0	2.08201	0
A	ENSMUSG00000050914	Ankrd37	2.80933	0	1.41648	0
A	ENSMUSG00000042428	Mgat3	2.49484	0	2.58683	0
A	ENSMUSG00000080316	Spaca6	2.38159	0	2.34991	0
A	ENSMUSG00000001988	Npas1	2.37973	0	2.81661	0
A	ENSMUSG00000042826	Fgf11	2.26311	0	1.54733	0
A	ENSMUSG00000039533	Mmd2	2.25594	0	2.82842	0
A	ENSMUSG00000039683	Sdk1	2.1989	0	2.33312	0
A	ENSMUSG00000049687	Pheta2	2.14885	0	1.9618	0
A	ENSMUSG00000036136	Fam110c	2.132	0	1.16511	0
A	ENSMUSG00000030761	Myo7a	2.1212	0	2.23313	0
A	ENSMUSG00000016541	Atxn10	2.08939	0.829266	1.74335	0.812961
A	ENSMUSG00000024485	Slc4a9	2.06562	0	2.81543	0
A	ENSMUSG00000044770	Scml4	2.04624	0	2.85381	0
A	ENSMUSG00000046417	Lrrc75a	1.98611	0	1.64331	0
A	ENSMUSG00000038119	Cdon	1.95107	0	1.56757	0
A	ENSMUSG00000027646	Src	1.89374	0	1.93625	0
A	ENSMUSG00000054967	Zfp647	1.83878	0	1.0888	0
A	ENSMUSG00000063765	Chadl	1.82051	0	2.06674	0
A	ENSMUSG00000035105	Egln3	1.80479	0	1.46845	0
A	ENSMUSG00000031478	Nek3	1.77228	0	1.31896	0
A	ENSMUSG00000028800	Hdac1	1.77126	0.831936	1.57141	0.898084
A	ENSMUSG00000023050	Map3k12	1.76854	0	1.63406	0
A	ENSMUSG00000037643	Prkci	1.75259	0.767594	1.4355	0.872678
A	ENSMUSG00000057895	Zfp105	1.68651	0	1.30911	0
A	ENSMUSG00000003934	Efnb3	1.68543	0	2.2254	0
A	ENSMUSG00000029147	Ppm1g	1.67949	0.801011	1.22245	0.865099
A	ENSMUSG00000025495	Ptdss2	1.66062	0.834681	1.58431	0.994812
A	ENSMUSG00000029452	Tmem116	1.61821	0	2.43862	0
A	ENSMUSG00000008193	Spib	1.61711	0	1.8951	0
A	ENSMUSG00000057421	Las1l	1.58864	0.845749	1.11825	0.86448
A	ENSMUSG00000029064	Gnb1	1.58133	0.969546	1.1817	0.793444
A	ENSMUSG00000056962	Jmjd6	1.57582	0.886912	1.49113	0.922173
A	ENSMUSG00000037674	Rfx7	1.57104	0.979484	1.20019	0.922345
A	ENSMUSG00000028369	Svep1	1.57068	0	1.36425	0
A	ENSMUSG00000022781	Pak2	1.566	0.833511	1.49868	0.967148
A	ENSMUSG00000039431	Mtmr7	1.56145	0	1.03302	0
A	ENSMUSG00000016619	Nup50	1.53837	0.973592	1.20057	0.860045
A	ENSMUSG00000030583	Sipa1l3	1.52538	0	1.50191	0
A	ENSMUSG00000001380	Hars	1.52209	0.949963	1.29508	0.860015
A	ENSMUSG00000018666	Cbx1	1.52118	0.940443	1.10037	0.82009
A	ENSMUSG00000046997	Spsb4	1.51335	0	3.10917	0
A	ENSMUSG00000063273	Naa15	1.5117	0.950377	1.20364	0.959508
A	ENSMUSG00000036990	Otud4	1.47951	0.906	1.24541	0.812865
A	ENSMUSG00000029466	Anapc7	1.47728	0.851124	1.2503	0.937284
A	ENSMUSG00000068739	Sars	1.46165	0.666359	1.33929	0.858834
A	ENSMUSG00000031584	Gsr	1.46044	0.829218	1.42423	0.901212
A	ENSMUSG00000022178	Ajuba	1.45178	0	1.10153	0
A	ENSMUSG00000070720	Tmem200b	1.45069	0	2.63562	0
A	ENSMUSG00000029701	Rbm28	1.42621	0.911659	1.23711	0.919752
A	ENSMUSG00000066037	Hnrnpr	1.42044	0.996846	1.16135	0.985011
A	ENSMUSG00000020925	Ccdc43	1.40017	0.995708	1.21575	0.938606
A	ENSMUSG00000022540	Rogdi	1.39562	0.955909	1.05876	0.992906
A	ENSMUSG00000024309	Pfdn6	1.39024	0.809843	1.29546	0.894647
A	ENSMUSG00000021771	Vdac2	1.38527	0.877913	1.33053	0.947584
A	ENSMUSG00000024352	Spata24	1.38191	0	1.34242	0
A	ENSMUSG00000033075	Senp1	1.3808	0.903762	1.10439	0.942285
A	ENSMUSG00000024841	Eif1ad	1.37878	0.836062	1.05086	0.856082
A	ENSMUSG00000035266	Helq	1.37398	0.630135	1.31737	0.994892
A	ENSMUSG00000020744	Slc25a19	1.36694	0.720581	1.54612	0.962053
A	ENSMUSG00000031432	Prps1	1.3647	0.83952	1.06331	0.948666
A	ENSMUSG00000033799	Tasor2	1.36424	0.867829	1.1134	0.880102
A	ENSMUSG00000007207	Stx1a	1.36184	0	2.13457	0
A	ENSMUSG00000022024	Sugt1	1.35742	0.91227	1.24631	0.998003
A	ENSMUSG00000033047	Eif3l	1.35125	0.84205	1.18695	0.882151
A	ENSMUSG00000041084	Ostc	1.35026	0.784871	1.40275	0.787231
A	ENSMUSG00000027108	Ola1	1.34506	0.82203	1.14758	0.778652
A	ENSMUSG00000038806	Sde2	1.33844	0.762817	1.05725	0.892897
A	ENSMUSG00000024217	Snrpc	1.32376	0.9862	1.02954	0.985372
A	ENSMUSG00000023009	Nckap5l	1.3225	0	1.60387	0
A	ENSMUSG00000047879	Usp14	1.32052	0.827059	1.17956	0.875821
A	ENSMUSG00000008690	Ncaph2	1.32042	0.926342	1.04675	0.762555
A	ENSMUSG00000034807	Colgalt1	1.31825	0.884455	1.10128	0.874692
A	ENSMUSG00000022698	Naa50	1.31344	0.887012	1.03674	0.839544
A	ENSMUSG00000035478	Mbd3	1.30998	0.778116	1.15334	0.910675
A	ENSMUSG00000019659	Ccdc12	1.30849	0.871209	1.35203	0.935777
A	ENSMUSG00000002372	Ranbp3	1.30553	0.748125	1.25327	0.979675
A	ENSMUSG00000037286	Stag1	1.30426	0.934203	1.02625	0.765344
A	ENSMUSG00000070643	Sox13	1.30202	0	1.38804	0
A	ENSMUSG00000039768	Dnajc11	1.29365	0.925948	1.01089	0.876163
A	ENSMUSG00000038240	Pdss2	1.29229	0.60972	1.36804	0.984616
A	ENSMUSG00000036376	Abt1	1.28908	0	1.21244	0
A	ENSMUSG00000062397	Zfp706	1.28636	0.702423	1.38403	0.944825
A	ENSMUSG00000027498	Cstf1	1.2731	0.990908	1.07253	0.835162
A	ENSMUSG00000020537	Drg2	1.26215	0.701052	1.19471	0.967037
A	ENSMUSG00000037331	Larp1	1.25257	0.669017	1.02004	0.945826
A	ENSMUSG00000001419	Mef2d	1.23195	0.68377	1.14448	0.981459
A	ENSMUSG00000069565	Dazap1	1.21626	0.928876	1.0525	0.937483
A	ENSMUSG00000036737	Oxsr1	1.21368	0.854994	1.10025	0.926426
A	ENSMUSG00000040455	Usp45	1.21204	0.776024	1.12363	0.92079
A	ENSMUSG00000019066	Rab3d	1.21059	0	1.04573	0
A	ENSMUSG00000030678	Maz	1.20819	0.732472	1.11715	0.913307
A	ENSMUSG00000034932	Mrpl54	1.20549	0.87423	1.13707	0.926292
A	ENSMUSG00000032002	Dcun1d5	1.1909	0.683944	1.10837	0.829356
A	ENSMUSG00000037149	Ddx1	1.17386	0.849752	1.04158	0.937528
A	ENSMUSG00000039640	Mrpl12	1.16555	0.615138	1.179	0.872928
A	ENSMUSG00000018217	Pmp22	1.15538	0	1.14365	0
A	ENSMUSG00000029580	Actb	1.1551	0.921962	1.29062	0.811463
A	ENSMUSG00000023025	Larp4	1.15026	0.713272	1.25136	0.898134
A	ENSMUSG00000078652	Psme3	1.14256	0.650022	1.08298	0.868297
A	ENSMUSG00000056167	Cnot10	1.13528	0.826096	1.10927	0.970557
A	ENSMUSG00000026248	Mrpl44	1.13278	0.82355	1.23757	0.932142
A	ENSMUSG00000024816	Frmd8	1.1265	0	1.78869	0
A	ENSMUSG00000013787	Ehmt2	1.12245	0.753405	1.08912	0.959516
A	ENSMUSG00000021546	Hnrnpk	1.11881	0.760075	1.11001	0.816675
A	ENSMUSG00000079562	Maea	1.11837	0.59323	1.19373	0.844775
A	ENSMUSG00000027184	Caprin1	1.11326	0.826004	1.08154	0.803233
A	ENSMUSG00000028455	Stoml2	1.11075	0.886837	1.14943	0.964999
A	ENSMUSG00000029176	Anapc4	1.10617	0.884148	1.11805	0.929815
A	ENSMUSG00000045005	Fzd5	1.10062	0	1.21671	0
A	ENSMUSG00000036352	Ubac1	1.09951	0.667832	1.11142	0.96083
A	ENSMUSG00000031155	Pim2	1.09683	0	1.67245	0
A	ENSMUSG00000028136	Snx27	1.0881	0.690656	1.33008	0.867954
A	ENSMUSG00000020843	Timm22	1.07734	0.717494	1.36545	0.988208
A	ENSMUSG00000041815	Poldip3	1.07558	0.6858	1.0906	0.833765
A	ENSMUSG00000021671	Poc5	1.07143	0.865811	1.02597	0.904914
A	ENSMUSG00000002017	Fam98a	1.06947	0.646734	1.10956	0.827394
A	ENSMUSG00000022623	Shank3	1.06745	0	1.60966	0
A	ENSMUSG00000067430	Zfp763	1.05949	0	1.05808	0
A	ENSMUSG00000029016	Clcn6	1.05269	0	1.06177	0
A	ENSMUSG00000053841	Txlna	1.04352	0.710132	1.06403	0.911194
A	ENSMUSG00000056537	Rlim	1.03597	0.735529	1.01316	0.775733
A	ENSMUSG00000024472	Dcp2	1.02837	0.837901	1.23115	0.936989
A	ENSMUSG00000005813	Metap1	1.02094	0	1.05473	0
A	ENSMUSG00000043587	Pxylp1	1.00976	0	1.54257	0
A	ENSMUSG00000021294	Kif26a	1.00898	0	2.06831	0
A	ENSMUSG00000028565	Nfia	-1.01685	0	-1.19635	0
A	ENSMUSG00000078349	AW011738	-1.06589	0	-1.03118	0
A	ENSMUSG00000047454	Gphn	-1.06768	-0.942818	-1.0584	-0.999424
A	ENSMUSG00000025666	Tmem47	-1.07176	-0.957448	-1.16396	-0.988814
A	ENSMUSG00000058325	Dock1	-1.10971	0	-1.19513	0
A	ENSMUSG00000020019	Ntn4	-1.13977	0	-1.12009	0
A	ENSMUSG00000030671	Pde3b	-1.20385	-0.904906	-1.19984	-0.892208
A	ENSMUSG00000089809	Rasgef1b	-1.23979	0	-1.69422	0
A	ENSMUSG00000038143	Stox2	-1.30393	0	-1.31088	0
A	ENSMUSG00000031666	Rbl2	-1.31223	-0.909942	-1.10437	-0.954457
A	ENSMUSG00000044250	Pced1b	-1.33331	0	-1.42923	0
A	ENSMUSG00000032796	Lama1	-1.33877	0	-1.55558	0
A	ENSMUSG00000040270	Bach2	-1.34226	0	-2.36094	0
A	ENSMUSG00000030739	Myh14	-1.35047	0	-1.63986	0
A	ENSMUSG00000027546	Atp9a	-1.36852	-0.84721	-1.13436	-0.831615
A	ENSMUSG00000052726	Kcnt2	-1.44943	0	-1.32761	0
A	ENSMUSG00000044676	Zfp612	-1.47692	0	-1.63475	0
A	ENSMUSG00000019866	Crybg1	-1.48826	0	-1.0585	0
A	ENSMUSG00000022464	Slc38a4	-1.52568	-0.885771	-1.21492	-0.882176
A	ENSMUSG00000030246	Ldhb	-1.5455	0	-1.12359	0
A	ENSMUSG00000074472	Zfp872	-1.61245	0	-2.28953	0
A	ENSMUSG00000063919	Srrm4	-1.72935	0	-2.63032	0
A	ENSMUSG00000057766	Ankrd29	-1.74591	0	-1.51262	0
A	ENSMUSG00000040740	Slc25a34	-1.83142	0	-1.45664	0
A	ENSMUSG00000047759	Hs3st3a1	-1.91407	0	-1.77872	0
A	ENSMUSG00000022456	Septin3	-1.99471	0	-1.60616	0
A	ENSMUSG00000034853	Acot11	-2.14698	0	-2.58612	0
A	ENSMUSG00000000567	Sox9	-2.15936	0	-1.77139	0
A	ENSMUSG00000025272	Tro	-2.18447	0	-2.13968	0
A	ENSMUSG00000021765	Fst	-2.26427	0	-2.40122	0
A	ENSMUSG00000043924	Ncmap	-2.27624	0	-2.32477	0
B	ENSMUSG00000050071	Bex1	10.6907	8.67649	10.3812	9.07025
B	ENSMUSG00000031383	Dusp9	10.5862	8.26787	10.7677	9.38246
B	ENSMUSG00000042750	Bex2	9.81242	8.21212	10.0607	8.38242
B	ENSMUSG00000028528	Dnajc6	9.16534	6.30312	6.15647	4.64125
B	ENSMUSG00000047844	Bex4	8.90255	6.81051	6.933	5.49708
B	ENSMUSG00000010760	Phlda2	8.86196	6.25109	7.02279	5.55039
B	ENSMUSG00000041605	Inava	8.6865	7.03261	6.89539	4.79931
B	ENSMUSG00000054932	Afp	8.4445	6.44194	7.51822	5.00023
B	ENSMUSG00000035775	Krt20	8.38075	4.38885	8.88167	4.46223
B	ENSMUSG00000010154	Spire2	8.15428	6.4929	9.29532	7.87648
B	ENSMUSG00000027452	Acss1	7.8322	6.69278	7.00792	5.83208
B	ENSMUSG00000052396	Mogat2	7.58264	5.22351	8.13418	5.77546
B	ENSMUSG00000035852	Misp	7.09805	5.18142	7.26958	5.78008
B	ENSMUSG00000035683	Melk	6.88322	5.86779	6.46027	5.32141
B	ENSMUSG00000043501	Lgals2	6.82559	4.86893	6.38487	4.81486
B	ENSMUSG00000048012	Zfp473	6.815	4.2525	6.73964	4.81419
B	ENSMUSG00000025203	Scd2	6.77238	4.81153	6.68788	4.94518
B	ENSMUSG00000039878	Slc39a5	6.29336	4.91382	7.16302	5.87755
B	ENSMUSG00000056413	Adap1	6.12337	3.40577	5.97084	3.67862
B	ENSMUSG00000034918	Cdhr2	6.09986	2.63369	6.70871	2.84896
B	ENSMUSG00000021280	Exoc3l4	5.79971	3.13353	5.57517	1.93407
B	ENSMUSG00000028357	Kif12	5.60304	4.31209	7.28093	5.76396
B	ENSMUSG00000029161	Cgref1	5.49352	3.80243	6.11464	4.85496
B	ENSMUSG00000074923	Pak6	5.15472	3.26801	7.30311	4.9439
B	ENSMUSG00000032357	Tinag	5.05989	3.0967	7.76242	3.88268
B	ENSMUSG00000042942	Greb1l	4.90737	3.03137	3.83557	2.32379
B	ENSMUSG00000061411	Nol4l	4.80239	2.77906	3.73161	2.14016
B	ENSMUSG00000024521	Pmaip1	4.49035	3.4118	4.47533	2.8472
B	ENSMUSG00000027624	Epb41l1	3.69387	1.57082	3.4564	1.35621
B	ENSMUSG00000031785	Adgrg1	3.6487	1.4291	3.71198	2.00431
B	ENSMUSG00000019235	Rps6kl1	3.62299	1.21346	3.01902	1.24244
B	ENSMUSG00000015653	Steap2	3.55068	2.51338	2.80562	1.62674
B	ENSMUSG00000031608	Galnt7	3.48634	1.90279	3.01866	1.53161
B	ENSMUSG00000029032	Arhgef16	3.35483	1.67267	2.82986	1.21626
B	ENSMUSG00000031360	Ctps2	3.33963	2.05725	2.70239	1.65056
B	ENSMUSG00000020661	Dnmt3a	3.07049	1.71488	2.73973	1.38635
B	ENSMUSG00000035547	Capn5	2.98805	1.57588	2.97948	1.60162
B	ENSMUSG00000030800	Prss8	2.92845	1.21876	3.18849	1.60766
B	ENSMUSG00000022364	Tbc1d31	2.87269	1.21603	2.68084	1.008
B	ENSMUSG00000027506	Tpd52	2.80436	1.4539	2.53975	1.18332
B	ENSMUSG00000037315	Jade3	2.80062	1.39135	2.8329	1.59575
C	ENSMUSG00000053398	Phgdh	11.5145	10.4787	11.0915	10.3057
C	ENSMUSG00000048583	Igf2	10.4275	10.6283	11.536	11.0167
C	ENSMUSG00000002384	Bmp8b	10.3084	9.35891	7.37993	6.95578
C	ENSMUSG00000000031	H19	10.0578	10.6294	10.3463	10.5417
C	ENSMUSG00000021278	Amn	9.89103	7.42201	9.08817	7.55828
C	ENSMUSG00000032373	Car12	9.36189	8.4041	8.17928	7.75494
C	ENSMUSG00000071470	Ccnb1ip1	9.16918	8.31057	8.98882	7.96852
C	ENSMUSG00000024640	Psat1	8.94077	8.60941	8.84365	8.73903
C	ENSMUSG00000006345	Ggt1	8.81909	7.68483	9.70358	9.1411
C	ENSMUSG00000027547	Sall4	8.80112	7.47379	8.66226	8.79851
C	ENSMUSG00000079553	Kifc1	8.43078	7.69172	5.7377	5.25203
C	ENSMUSG00000041431	Ccnb1	8.20631	7.44693	7.89576	7.49691
C	ENSMUSG00000068744	Psrc1	8.1796	7.55344	8.05267	7.66776
C	ENSMUSG00000006398	Cdc20	8.11109	7.42261	6.78137	6.3523
C	ENSMUSG00000020330	Hmmr	8.10707	7.44326	6.94915	6.17493
C	ENSMUSG00000022033	Pbk	8.07115	7.40835	6.74136	6.22041
C	ENSMUSG00000032783	Troap	8.02862	7.3608	5.93318	5.75069
C	ENSMUSG00000027379	Bub1	7.90084	7.35251	6.99098	6.52994
C	ENSMUSG00000040084	Bub1b	7.82945	7.08327	7.25459	6.71382
C	ENSMUSG00000030867	Plk1	7.68813	7.05778	7.0812	6.62595
C	ENSMUSG00000021569	Trip13	7.64642	6.73239	4.81931	4.30561
C	ENSMUSG00000034762	Glis1	7.63874	6.36088	7.40278	7.07285
C	ENSMUSG00000031919	Tmed6	7.4835	5.23322	6.80185	5.8332
C	ENSMUSG00000041774	Ydjc	7.46726	7.04173	7.86832	7.90482
C	ENSMUSG00000032899	Styk1	7.39268	8.35421	7.93753	8.92184
C	ENSMUSG00000051378	Kif18b	7.34297	6.92282	5.76751	5.51977
C	ENSMUSG00000027715	Ccna2	7.32939	6.69526	6.99583	6.45
C	ENSMUSG00000058290	Espl1	7.3246	6.66995	6.87918	6.43905
C	ENSMUSG00000024989	Cep55	7.27996	7.16176	5.5226	5.2796
C	ENSMUSG00000032816	Igdcc4	7.25169	6.73268	9.26853	8.51655
C	ENSMUSG00000048355	Arxes1	7.21813	6.54844	7.17023	7.16421
C	ENSMUSG00000004328	Hif3a	7.20175	6.00171	7.61693	7.79354
C	ENSMUSG00000029752	Asns	7.19471	6.71938	10.7096	10.4761
C	ENSMUSG00000013643	Lypd8	7.18333	7.6831	8.14058	7.47054
C	ENSMUSG00000027469	Tpx2	7.17521	6.57169	5.84882	5.34515
C	ENSMUSG00000001403	Ube2c	7.15896	6.36615	6.53743	5.96321
C	ENSMUSG00000032218	Ccnb2	7.15504	6.59129	5.9704	5.41998
C	ENSMUSG00000038379	Ttk	7.06687	6.86758	6.48864	6.05804
C	ENSMUSG00000031562	Dctd	7.06348	7.16931	7.36332	7.37634
C	ENSMUSG00000023940	Sgo1	7.02183	6.24341	5.53091	4.82844
C	ENSMUSG00000023015	Racgap1	6.99519	6.18389	6.46908	6.07729
C	ENSMUSG00000046432	Bex3	6.94066	6.13719	5.47859	4.77864
C	ENSMUSG00000017499	Cdc6	6.9322	5.70193	4.49087	3.25297
C	ENSMUSG00000022034	Esco2	6.92919	5.70767	5.82702	4.86198
C	ENSMUSG00000074604	Mgst2	6.90376	5.85893	6.68879	6.15306
C	ENSMUSG00000028678	Kif2c	6.89241	6.04047	6.76917	6.0061
C	ENSMUSG00000086266	Igf2os	6.89136	6.91293	9.10228	8.72986
C	ENSMUSG00000040808	S100g	6.83477	5.99278	6.70632	6.62113
C	ENSMUSG00000028885	Smpdl3b	6.83451	6.78746	6.33181	6.22349
C	ENSMUSG00000044201	Cdc25c	6.77878	6.2387	8.40252	8.04368
C	ENSMUSG00000048327	Ckap2l	6.75631	6.29156	5.74462	5.21453
C	ENSMUSG00000001228	Uhrf1	6.6941	6.0457	4.40462	4.3283
C	ENSMUSG00000026605	Cenpf	6.64664	6.40961	6.28425	5.77372
C	ENSMUSG00000037636	Slc25a43	6.61044	5.9467	7.04628	5.38696
C	ENSMUSG00000047443	Erfe	6.60596	5.59321	5.27294	4.59009
C	ENSMUSG00000042195	Slc35f2	6.5796	4.85188	9.47292	8.68771
C	ENSMUSG00000114755	Galr3	6.5713	6.49268	7.04266	7.15958
C	ENSMUSG00000031904	Slc7a6	6.56543	5.63779	6.84497	6.58578
C	ENSMUSG00000036777	Anln	6.51272	5.91998	5.69023	4.79248
C	ENSMUSG00000030677	Kif22	6.51252	5.7061	4.93667	4.30663
C	ENSMUSG00000043155	Hpdl	6.43105	5.67445	6.80555	6.51138
C	ENSMUSG00000015880	Ncapg	6.42684	6.02041	5.21504	4.81452
C	ENSMUSG00000026955	Sapcd2	6.40606	5.51106	8.79095	8.46807
C	ENSMUSG00000054034	Tceal5	6.39954	5.59914	6.79401	6.8726
C	ENSMUSG00000048040	Arxes2	6.39007	4.9101	7.12417	6.82614
C	ENSMUSG00000035365	Parpbp	6.36825	5.89664	5.90126	5.43379
C	ENSMUSG00000041703	Zic5	6.36688	7.25864	8.26746	8.54603
C	ENSMUSG00000020914	Top2a	6.36653	6.07564	6.00046	5.52601
C	ENSMUSG00000002055	Spag5	6.36325	5.60056	5.64254	5.22172
C	ENSMUSG00000029814	Igf2bp3	6.35834	5.97139	6.35473	6.11659
C	ENSMUSG00000026683	Nuf2	6.34408	6.11015	7.27312	6.97279
C	ENSMUSG00000020897	Aurkb	6.33627	5.96323	6.54038	6.18909
C	ENSMUSG00000024795	Kif20b	6.3334	6.00781	4.71302	4.39704
C	ENSMUSG00000019942	Cdk1	6.32224	5.5672	5.61611	4.91334
C	ENSMUSG00000012443	Kif11	6.31352	5.68033	5.70434	5.17958
C	ENSMUSG00000024056	Ndc80	6.30974	5.59385	5.10031	4.38706
C	ENSMUSG00000046591	Ticrr	6.28625	5.84823	4.78639	5.43002
C	ENSMUSG00000041817	Fam169a	6.28602	5.33875	5.19146	5.38411
C	ENSMUSG00000073433	Arhgdig	6.25553	6.48611	7.48399	8.56852
C	ENSMUSG00000024791	Cdca5	6.2533	5.33454	5.90895	5.42461
C	ENSMUSG00000041313	Slc7a1	6.22275	4.59696	6.22146	5.67698
C	ENSMUSG00000028068	Iqgap3	6.17073	5.7668	6.14703	5.66687
C	ENSMUSG00000027326	Knl1	6.12359	5.80225	5.88142	5.58893
C	ENSMUSG00000028873	Cdca8	6.11083	5.38926	5.8622	5.16435
C	ENSMUSG00000028480	Glipr2	6.10531	5.90726	5.19721	5.05502
C	ENSMUSG00000025007	Aldh18a1	6.08762	5.43434	5.99182	5.73305
C	ENSMUSG00000022385	Gtse1	6.08386	5.08682	5.27367	4.59045
C	ENSMUSG00000027134	Lpcat4	6.07636	5.54995	6.93109	6.78886
C	ENSMUSG00000078521	Aunip	6.07606	4.8164	4.14892	3.22049
C	ENSMUSG00000041064	Pif1	6.07557	5.5218	4.81519	4.88475
C	ENSMUSG00000031262	Cenpi	6.06881	5.62616	5.30906	5.08586
C	ENSMUSG00000021697	Depdc1b	6.05684	5.12928	6.08011	5.33542
C	ENSMUSG00000037544	Dlgap5	6.03242	5.32576	4.23716	3.64909
C	ENSMUSG00000031004	Mki67	6.01227	5.85057	4.86949	4.54223
C	ENSMUSG00000022768	Ccdc116	6.00462	5.58264	6.83518	7.37699
C	ENSMUSG00000031633	Slc25a4	5.98647	5.84537	5.58272	6.08993
C	ENSMUSG00000001517	Foxm1	5.97877	5.22342	4.81805	4.26196
C	ENSMUSG00000034317	Trim59	5.96661	5.3225	5.96927	5.4952
C	ENSMUSG00000032400	Zwilch	5.9574	5.1893	4.87201	4.10051
C	ENSMUSG00000039748	Exo1	5.93068	5.44625	4.96641	4.96885
C	ENSMUSG00000027654	Fam83d	5.91901	4.8641	6.18532	5.77587
C	ENSMUSG00000050222	Il17d	5.91158	5.29547	6.54476	5.84797
C	ENSMUSG00000004864	Mapk13	5.90449	4.52326	4.06742	4.71998
C	ENSMUSG00000006179	Prss16	5.89632	6.25991	7.12507	6.2917
C	ENSMUSG00000037725	Ckap2	5.86118	5.36659	4.72473	4.38761
C	ENSMUSG00000021965	Ska3	5.84498	5.0301	5.1035	4.43614
C	ENSMUSG00000045273	Cenph	5.84403	5.07616	4.0064	3.30899
C	ENSMUSG00000027323	Rad51	5.84015	5.18249	4.58264	3.97835
C	ENSMUSG00000042097	Zfp239	5.83048	5.74269	6.08503	6.23397
C	ENSMUSG00000017716	Birc5	5.8177	4.9248	5.54117	4.69855
C	ENSMUSG00000027510	Rbm38	5.8163	4.74049	5.54912	4.90196
C	ENSMUSG00000034906	Ncaph	5.81583	5.11808	4.55693	4.19471
C	ENSMUSG00000041498	Kif14	5.81445	5.16905	5.22678	5.05123
C	ENSMUSG00000028587	Orc1	5.80796	4.92442	4.22503	3.36788
C	ENSMUSG00000031434	Morc4	5.80296	4.74283	4.33437	3.53462
C	ENSMUSG00000028347	Tmeff1	5.75393	3.41516	7.12771	6.42515
C	ENSMUSG00000037010	Apln	5.75093	6.59757	6.7233	6.27852
C	ENSMUSG00000048922	Cdca2	5.7439	5.06347	6.0564	5.52016
C	ENSMUSG00000003779	Kif20a	5.74231	4.9889	5.70767	5.03963
C	ENSMUSG00000036223	Ska1	5.73215	5.29062	5.6736	5.2683
C	ENSMUSG00000045328	Cenpe	5.72968	5.4963	5.45826	5.09542
C	ENSMUSG00000020493	Prr11	5.71803	6.36881	5.25526	5.62669
C	ENSMUSG00000025001	Hells	5.70436	4.82935	3.63902	3.36344
C	ENSMUSG00000046058	Eid2	5.69959	4.16939	4.52846	4.08432
C	ENSMUSG00000047534	Mis18bp1	5.69915	5.20604	4.58071	4.47505
C	ENSMUSG00000037411	Serpine1	5.69692	7.64417	3.81774	4.30914
C	ENSMUSG00000033952	Aspm	5.66215	5.26359	4.70222	4.2421
C	ENSMUSG00000038943	Prc1	5.66143	5.20623	6.16582	5.49017
C	ENSMUSG00000036768	Kif15	5.65396	5.17051	5.15816	4.95675
C	ENSMUSG00000021565	Slc6a19	5.65032	5.6505	6.56346	6.50879
C	ENSMUSG00000029283	Cdc7	5.64201	4.95279	4.55945	4.24112
C	ENSMUSG00000032589	Bsn	5.63128	4.44091	5.83448	5.4267
C	ENSMUSG00000096916	Zfp850	5.62295	4.74369	4.95959	4.45171
C	ENSMUSG00000014813	Stc1	5.62038	6.17493	2.52827	2.71598
C	ENSMUSG00000034206	Polq	5.6093	4.82704	4.71306	3.90431
C	ENSMUSG00000005470	Asf1b	5.60706	4.51799	4.60173	3.71973
C	ENSMUSG00000034768	Asb16	5.54128	5.03902	5.69371	5.78822
C	ENSMUSG00000028391	Wdr31	5.53627	4.59865	4.63512	4.38407
C	ENSMUSG00000019139	Isyna1	5.52713	5.19785	5.94296	6.08929
C	ENSMUSG00000028718	Stil	5.52531	5.10338	4.37392	3.79358
C	ENSMUSG00000021196	Pfkp	5.50673	4.69068	5.18811	4.3267
C	ENSMUSG00000027496	Aurka	5.50144	4.63904	4.66608	3.67166
C	ENSMUSG00000034311	Kif4	5.48573	4.8506	4.80797	4.30415
C	ENSMUSG00000021175	Cdca7l	5.48385	5.13134	5.01914	4.67122
C	ENSMUSG00000032294	Pkm	5.47968	4.7243	4.94817	4.51112
C	ENSMUSG00000057729	Prtn3	5.47704	3.67594	7.11796	4.76792
C	ENSMUSG00000002068	Ccne1	5.47258	4.48236	4.91736	4.66669
C	ENSMUSG00000051220	Ercc6l	5.46967	4.66911	4.1119	3.26219
C	ENSMUSG00000024301	Kifc5b	5.45908	4.81781	4.09806	3.70258
C	ENSMUSG00000062510	Nsl1	5.4463	4.83578	4.45763	3.7979
C	ENSMUSG00000036304	Zdhhc23	5.44532	4.39602	5.28879	4.82765
C	ENSMUSG00000030641	Ddias	5.44527	4.62395	3.29444	2.34289
C	ENSMUSG00000022074	Tnfrsf10b	5.43214	5.0186	3.04545	2.494
C	ENSMUSG00000032968	Inha	5.4279	3.82492	5.20419	4.60182
C	ENSMUSG00000070369	Itgad	5.42404	5.84584	8.02005	8.28764
C	ENSMUSG00000078532	Nkain1	5.42277	5.25961	6.77508	7.52828
C	ENSMUSG00000034773	Hrob	5.41393	4.72805	5.2267	4.75386
C	ENSMUSG00000033762	Recql4	5.40565	4.48742	3.73179	3.27115
C	ENSMUSG00000022322	Shcbp1	5.40381	5.06588	4.38679	4.03904
C	ENSMUSG00000047040	Prr15l	5.4027	4.27417	5.2516	4.28773
C	ENSMUSG00000013483	Card14	5.38379	3.6041	6.19332	5.38542
C	ENSMUSG00000036186	Dipk1b	5.38041	4.2483	6.32681	6.05127
C	ENSMUSG00000042638	Gucy2c	5.37959	5.75222	5.0731	4.7786
C	ENSMUSG00000024533	Spire1	5.37664	4.96513	4.85445	5.35693
C	ENSMUSG00000041406	BC055324	5.37427	4.92432	3.26191	2.93523
C	ENSMUSG00000001131	Timp1	5.36686	5.1498	5.53821	3.99166
C	ENSMUSG00000079442	St6galnac4	5.36377	4.72552	5.0757	5.21474
C	ENSMUSG00000037313	Tacc3	5.3595	4.76452	4.68249	4.20971
C	ENSMUSG00000027306	Nusap1	5.35305	5.28217	5.22496	4.97964
C	ENSMUSG00000024672	Ms4a7	5.33239	5.92743	6.11828	5.29393
C	ENSMUSG00000029309	Sparcl1	5.32525	4.84999	3.78959	2.59633
C	ENSMUSG00000041696	Rasl12	5.32303	6.12701	5.33566	5.59371
C	ENSMUSG00000026039	Sgo2a	5.32075	4.82183	5.31447	4.79414
C	ENSMUSG00000026355	Mcm6	5.30519	4.83896	3.5078	3.33829
C	ENSMUSG00000063021	H2ac15	5.304	4.67408	4.90958	4.49103
C	ENSMUSG00000027368	Dusp2	5.30284	4.51774	6.19036	5.35425
C	ENSMUSG00000038295	Atg9b	5.29596	4.53264	5.71663	5.41514
C	ENSMUSG00000069910	Spdl1	5.29277	5.14471	3.53016	3.20692
C	ENSMUSG00000021696	Elovl7	5.29083	5.59272	5.40475	5.93068
C	ENSMUSG00000035455	Fignl1	5.2897	4.87298	3.59732	3.17951
C	ENSMUSG00000033031	Cip2a	5.24052	4.4824	4.14613	3.5319
C	ENSMUSG00000079018	Ly6c1	5.23624	5.48735	5.18758	5.03113
C	ENSMUSG00000037474	Dtl	5.2334	4.64198	3.53544	3.49933
C	ENSMUSG00000029414	Kntc1	5.21763	4.85433	4.37001	3.849
C	ENSMUSG00000034427	Myo15b	5.21388	4.4775	6.25677	5.75053
C	ENSMUSG00000041219	Arhgap11a	5.19912	4.70908	4.49534	4.28186
C	ENSMUSG00000028175	Depdc1a	5.19699	5.27584	4.64435	4.69347
C	ENSMUSG00000021391	Cenpp	5.19683	4.54318	3.4437	3.39035
C	ENSMUSG00000072980	Oip5	5.19648	4.50469	4.18193	3.88054
C	ENSMUSG00000034023	Fancd2	5.19374	5.07191	5.09292	4.72828
C	ENSMUSG00000031146	Plp2	5.17972	3.8001	4.86285	3.78841
C	ENSMUSG00000038508	Gdf15	5.17458	5.33531	3.80224	3.69506
C	ENSMUSG00000034457	Eda2r	5.16841	4.45533	3.21964	3.75743
C	ENSMUSG00000021388	Aspn	5.15564	5.42473	3.85012	2.995
C	ENSMUSG00000025758	Plk4	5.145	4.1935	3.71926	3.03825
C	ENSMUSG00000019992	Mtfr2	5.12703	4.52544	4.26995	3.4176
C	ENSMUSG00000050107	Haspin	5.0992	4.983	4.13727	4.54212
C	ENSMUSG00000042379	Esm1	5.0924	5.87558	7.46136	6.954
C	ENSMUSG00000002870	Mcm2	5.08875	4.41373	3.67547	3.29584
C	ENSMUSG00000035498	Cdcp1	5.07524	5.0459	5.52239	5.7695
C	ENSMUSG00000053297	AI854703	5.07486	4.87919	6.06567	5.65784
C	ENSMUSG00000039055	Eme1	5.06646	4.36587	8.65958	7.76531
C	ENSMUSG00000020080	Hkdc1	5.02385	3.47611	5.45681	3.32332
C	ENSMUSG00000030137	Tuba8	4.96174	2.82827	4.14327	2.75966
C	ENSMUSG00000022422	Dscc1	4.95862	4.41156	2.84136	2.1539
C	ENSMUSG00000020325	Fstl3	4.9543	4.49446	6.43837	7.01218
C	ENSMUSG00000032254	Kif23	4.95324	4.43178	4.87931	4.50322
C	ENSMUSG00000025265	Fgd1	4.94951	3.69476	4.77259	3.70422
C	ENSMUSG00000040675	Mthfd1l	4.93496	4.11622	4.59147	4.42977
C	ENSMUSG00000026622	Nek2	4.92976	3.75322	4.55365	3.76282
C	ENSMUSG00000096215	Smim22	4.92399	4.85486	3.58169	3.36852
C	ENSMUSG00000031821	Gins2	4.91911	4.00808	3.56539	3.11334
C	ENSMUSG00000001918	Slc1a5	4.91066	3.51924	4.47426	4.27122
C	ENSMUSG00000041801	Phlda3	4.90872	4.39994	3.66672	3.35772
C	ENSMUSG00000020057	Dram1	4.89974	5.52115	4.62176	4.79484
C	ENSMUSG00000040434	Large2	4.89888	4.25946	4.69677	4.87282
C	ENSMUSG00000035863	Palm	4.89528	3.59548	4.97594	3.83046
C	ENSMUSG00000026429	Ube2t	4.88138	4.52987	3.68729	3.37905
C	ENSMUSG00000042489	Clspn	4.88106	4.06015	3.55875	3.04374
C	ENSMUSG00000073705	Cenps	4.8766	4.03428	4.4474	3.58638
C	ENSMUSG00000024590	Lmnb1	4.85791	4.13827	3.70458	3.36518
C	ENSMUSG00000026646	Suv39h2	4.84702	3.99736	3.95627	3.39924
C	ENSMUSG00000051517	Arhgef39	4.82581	4.14818	6.38211	5.54754
C	ENSMUSG00000027699	Ect2	4.82479	4.17222	3.47129	2.82226
C	ENSMUSG00000078249	Hmga1b	4.82357	4.27075	4.65139	4.66602
C	ENSMUSG00000035783	Acta2	4.81363	5.3635	4.75312	4.51796
C	ENSMUSG00000047749	Zc3hav1l	4.81152	4.04278	3.98798	3.744
C	ENSMUSG00000006585	Cdt1	4.80437	4.43299	3.99656	4.0907
C	ENSMUSG00000046733	Gprc5a	4.80058	6.05163	4.12074	7.99519
C	ENSMUSG00000023505	Cdca3	4.79474	3.9421	4.82052	4.126
C	ENSMUSG00000024660	Incenp	4.79254	4.31246	3.95459	3.61891
C	ENSMUSG00000079445	B3gnt7	4.79204	4.70518	4.10998	3.1195
C	ENSMUSG00000024186	Rgs11	4.78526	5.76625	3.34324	3.9243
C	ENSMUSG00000046711	Hmga1	4.78241	4.09566	4.49432	4.47593
C	ENSMUSG00000030493	Faap24	4.78047	3.83089	4.36629	3.73895
C	ENSMUSG00000039396	Neil3	4.74553	4.5877	5.34348	4.69039
C	ENSMUSG00000002297	Dbf4	4.7394	3.93248	4.08508	3.68599
C	ENSMUSG00000005667	Mthfd2	4.72865	4.02541	5.99877	5.47175
C	ENSMUSG00000032436	Cmtm7	4.71559	4.2519	3.79255	3.42956
C	ENSMUSG00000040570	Rundc3b	4.71187	3.84766	2.32693	1.67947
C	ENSMUSG00000040133	Gpr176	4.68967	4.82913	4.17565	3.9489
C	ENSMUSG00000028687	Mutyh	4.68216	4.4826	2.68966	2.70834
C	ENSMUSG00000060227	Golm2	4.66498	3.55874	3.13802	2.42655
C	ENSMUSG00000003051	Elf3	4.65828	4.18813	4.77821	2.97161
C	ENSMUSG00000054717	Hmgb2	4.6542	4.3318	4.91223	4.47925
C	ENSMUSG00000039187	Fanci	4.64009	4.56467	3.62125	3.34076
C	ENSMUSG00000048938	Nr1h5	4.63575	4.35486	4.51093	4.77928
C	ENSMUSG00000028832	Stmn1	4.63036	4.52921	4.15468	4.35467
C	ENSMUSG00000019773	Fbxo5	4.62503	3.82833	4.27596	3.86802
C	ENSMUSG00000052271	Bhlha15	4.61805	3.58366	6.40168	5.69479
C	ENSMUSG00000000628	Hk2	4.6174	2.80761	4.47633	3.85215
C	ENSMUSG00000030598	Fbxo17	4.59617	3.3192	3.40478	3.37707
C	ENSMUSG00000002835	Chaf1a	4.57906	3.99535	3.16065	3.25281
C	ENSMUSG00000034394	Lif	4.57425	3.71539	6.07847	4.6138
C	ENSMUSG00000036902	Neto2	4.56752	4.8274	2.46958	2.17697
C	ENSMUSG00000022346	Myc	4.55773	4.37505	4.77786	5.86933
C	ENSMUSG00000005410	Mcm5	4.55476	4.04135	3.22888	2.81448
C	ENSMUSG00000056124	B4galt6	4.54852	4.02367	4.09191	4.12498
C	ENSMUSG00000071547	Nt5dc2	4.54403	4.01726	4.65691	4.66358
C	ENSMUSG00000003500	Impdh1	4.5294	3.91156	4.36925	4.45998
C	ENSMUSG00000028541	B4galt2	4.52755	4.19101	5.13597	6.09595
C	ENSMUSG00000040204	Pclaf	4.5182	4.57488	4.74889	4.51287
C	ENSMUSG00000028312	Smc2	4.50257	3.89245	3.04954	2.60311
C	ENSMUSG00000090273	Prr22	4.49605	4.18306	3.24712	3.3542
C	ENSMUSG00000055612	Cdca7	4.49284	3.78521	3.57107	3.3276
C	ENSMUSG00000028702	Rad54l	4.46829	3.91009	3.76638	3.18154
C	ENSMUSG00000027331	Knstrn	4.44731	3.9204	3.68408	3.29916
C	ENSMUSG00000025189	Cnnm1	4.44604	5.36324	4.31293	5.03052
C	ENSMUSG00000054115	Skp2	4.44541	3.24158	3.79156	2.99946
C	ENSMUSG00000027115	Kif18a	4.44171	4.27139	4.44478	4.34129
C	ENSMUSG00000040473	Cfap69	4.41353	2.77277	3.54374	2.63737
C	ENSMUSG00000030584	Dpf1	4.4108	4.80829	4.41513	5.80336
C	ENSMUSG00000005233	Spc25	4.40976	4.03104	3.35832	2.70704
C	ENSMUSG00000035165	Kcne3	4.40269	4.94888	4.76909	4.56314
C	ENSMUSG00000000028	Cdc45	4.40007	4.09936	2.96677	3.23951
C	ENSMUSG00000022415	Syngr1	4.38029	3.77897	3.95158	3.71746
C	ENSMUSG00000040010	Slc7a5	4.36341	3.25374	3.70737	4.06126
C	ENSMUSG00000029910	Mad2l1	4.35856	3.92757	3.21447	2.72156
C	ENSMUSG00000049723	Mmp12	4.35491	5.16899	4.76616	3.82394
C	ENSMUSG00000027068	Dhrs9	4.35	2.60211	6.40822	3.44645
C	ENSMUSG00000036834	Plch1	4.33658	3.39529	4.2824	3.63181
C	ENSMUSG00000043439	Epop	4.31455	3.33773	2.43959	3.44257
C	ENSMUSG00000026628	Atf3	4.30985	3.90196	1.73095	1.4767
C	ENSMUSG00000032586	Traip	4.30766	3.45717	4.97156	4.70004
C	ENSMUSG00000042215	Bag2	4.30052	3.56538	3.02424	2.89761
C	ENSMUSG00000074652	Myh7b	4.28861	3.45626	4.12381	3.86944
C	ENSMUSG00000037463	Fbxo27	4.27095	4.42098	5.19924	6.08503
C	ENSMUSG00000053070	Cfap300	4.27089	5.21724	4.32215	5.30189
C	ENSMUSG00000047757	Fancb	4.27085	4.00967	2.82646	2.39912
C	ENSMUSG00000014329	Bicc1	4.24536	3.33916	3.57435	3.1213
C	ENSMUSG00000028358	Zfp618	4.23823	4.51546	5.87137	5.43779
C	ENSMUSG00000022673	Mcm4	4.23702	3.63507	2.77626	2.48652
C	ENSMUSG00000074682	Zcchc3	4.2355	3.41523	4.36605	3.8259
C	ENSMUSG00000038963	Slco4a1	4.23233	4.0852	2.93618	2.25521
C	ENSMUSG00000038305	Spats2l	4.23002	3.56251	2.92195	2.10579
C	ENSMUSG00000025395	Prim1	4.22311	4.06905	2.86717	2.75163
C	ENSMUSG00000032911	Cspg4	4.2199	3.43735	6.85681	6.38454
C	ENSMUSG00000041859	Mcm3	4.21744	3.7644	3.01372	2.73499
C	ENSMUSG00000021556	Golm1	4.21472	3.51499	3.36446	2.93008
C	ENSMUSG00000047904	Sstr2	4.21124	3.28059	6.31859	5.22708
C	ENSMUSG00000024891	Slc29a2	4.21084	2.94406	3.54338	3.33665
C	ENSMUSG00000032577	Mapkapk3	4.21029	2.76721	4.59645	3.40911
C	ENSMUSG00000056394	Lig1	4.20496	3.72763	2.72602	2.32128
C	ENSMUSG00000015312	Gadd45b	4.19815	4.25965	3.66254	4.74022
C	ENSMUSG00000031971	Ccsap	4.17546	3.66368	3.32318	3.46212
C	ENSMUSG00000032113	Chek1	4.17224	3.62735	3.69878	3.33177
C	ENSMUSG00000027160	Ccdc34	4.16319	3.4211	3.00552	2.48573
C	ENSMUSG00000028896	Rcc1	4.16053	2.8856	4.27183	3.67903
C	ENSMUSG00000050335	Lgals3	4.16044	4.54762	4.34695	3.29849
C	ENSMUSG00000052373	Mpp3	4.13691	2.62861	5.11587	5.21601
C	ENSMUSG00000025351	Cd63	4.13318	3.67899	4.32188	3.69643
C	ENSMUSG00000074220	Zfp382	4.12733	3.30674	3.88924	3.18127
C	ENSMUSG00000023908	Pkmyt1	4.11929	4.03364	2.84071	2.31127
C	ENSMUSG00000026196	Bard1	4.10496	3.23981	3.24232	2.71998
C	ENSMUSG00000035640	Cbarp	4.10348	2.34886	3.47871	2.3291
C	ENSMUSG00000046223	Plaur	4.10034	4.40792	3.17458	3.23152
C	ENSMUSG00000048458	Inka2	4.09786	3.30661	3.93479	3.56948
C	ENSMUSG00000006720	Zfp184	4.09091	4.28723	3.70797	4.8313
C	ENSMUSG00000037148	Arhgap10	4.08643	3.60801	3.93063	3.56038
C	ENSMUSG00000020649	Rrm2	4.07951	3.19411	3.72371	3.4831
C	ENSMUSG00000036672	Cenpt	4.07442	3.50051	4.29586	4.35475
C	ENSMUSG00000023004	Tuba1b	4.06189	3.50954	3.87201	3.38764
C	ENSMUSG00000024525	Impa2	4.06005	3.89649	3.99568	4.04091
C	ENSMUSG00000030346	Rad51ap1	4.05375	3.15252	4.8376	4.06604
C	ENSMUSG00000105987	AI506816	4.04845	4.02577	3.33633	3.47457
C	ENSMUSG00000026558	Uck2	4.04685	3.09108	3.58641	3.46293
C	ENSMUSG00000025154	Arhgap19	4.04212	3.50722	3.58792	3.25413
C	ENSMUSG00000019214	Chtf18	4.03341	3.86105	4.02889	4.17675
C	ENSMUSG00000024556	Me2	4.01081	3.52825	4.06971	3.91409
C	ENSMUSG00000003354	Ccdc65	4.00986	3.36567	4.20215	3.24738
C	ENSMUSG00000035566	Pcdh17	4.0078	4.05685	3.96602	3.82779
C	ENSMUSG00000037572	Wdhd1	4.00604	3.77008	3.4545	3.38957
C	ENSMUSG00000040749	Siah1b	4.0032	3.0331	3.72125	3.34373
C	ENSMUSG00000044702	Palb2	3.98559	3.57768	2.94703	2.33906
C	ENSMUSG00000040998	Npnt	3.98186	4.70021	4.57012	4.76776
C	ENSMUSG00000028970	Abcb1b	3.96931	4.07916	4.79209	4.84499
C	ENSMUSG00000026188	Tmem169	3.96271	2.4828	2.82963	1.71435
C	ENSMUSG00000023021	Cers5	3.96211	2.59048	3.82095	3.05534
C	ENSMUSG00000016526	Dyrk3	3.95889	3.78113	3.11142	3.75369
C	ENSMUSG00000027635	Dsn1	3.95831	3.10221	3.54119	3.0517
C	ENSMUSG00000038252	Ncapd2	3.95153	3.50206	3.54362	3.51856
C	ENSMUSG00000076438	Oxct2b	3.95007	4.39635	4.21389	4.61812
C	ENSMUSG00000000223	Drp2	3.94293	3.33643	4.16063	3.88047
C	ENSMUSG00000057113	Npm1	3.93733	3.49502	3.18412	3.13549
C	ENSMUSG00000027330	Cdc25b	3.9199	3.68929	3.57877	3.52449
C	ENSMUSG00000033059	Pygb	3.91508	3.29538	4.03784	2.92795
C	ENSMUSG00000026103	Gls	3.91502	3.57158	3.7551	3.75194
C	ENSMUSG00000097415	AU020206	3.91354	3.25272	3.15028	2.76066
C	ENSMUSG00000095677	Dynlt1f	3.88603	4.20569	3.85954	4.4849
C	ENSMUSG00000052798	Nup107	3.88221	3.20248	3.4506	2.9383
C	ENSMUSG00000017550	Atad5	3.87135	3.33707	2.66367	2.20484
C	ENSMUSG00000075033	Nxpe3	3.86283	3.08093	3.69233	3.36658
C	ENSMUSG00000025986	Slc39a10	3.86204	2.67751	3.42853	2.55222
C	ENSMUSG00000030188	Magohb	3.85628	3.47881	2.95196	2.87665
C	ENSMUSG00000029673	Auts2	3.8537	3.52359	2.95598	3.80138
C	ENSMUSG00000064437	Snord49b	3.85319	3.30874	4.16808	4.27251
C	ENSMUSG00000006519	Cyba	3.84609	2.71395	3.65481	2.36771
C	ENSMUSG00000030978	Rrm1	3.8403	3.49623	2.9493	2.7242
C	ENSMUSG00000040229	Gpr34	3.8396	4.38507	2.8629	2.70562
C	ENSMUSG00000065734	Snord49a	3.837	3.93932	2.66851	3.19752
C	ENSMUSG00000026274	Pask	3.83489	3.25132	2.95469	2.86936
C	ENSMUSG00000032477	Cdc25a	3.83407	3.37615	3.56211	3.67067
C	ENSMUSG00000035226	Rims4	3.83181	3.8467	2.7301	2.40079
C	ENSMUSG00000029446	Psph	3.82385	3.54271	3.34035	3.14583
C	ENSMUSG00000003452	Bicd1	3.807	4.56902	3.97697	5.12255
C	ENSMUSG00000117869	Snhg4	3.80366	3.28871	3.84403	3.78089
C	ENSMUSG00000025912	Mybl1	3.80134	4.21985	3.66032	3.01124
C	ENSMUSG00000020547	Bzw2	3.79904	3.33633	3.59897	3.54247
C	ENSMUSG00000022881	Rfc4	3.79843	3.04445	3.41862	3.0374
C	ENSMUSG00000038264	Sema7a	3.79472	3.63109	5.70101	5.31638
C	ENSMUSG00000029816	Gpnmb	3.78215	3.85059	3.9967	3.76085
C	ENSMUSG00000027932	Slc27a3	3.7806	2.84271	3.23866	2.15226
C	ENSMUSG00000008734	Gprc5b	3.77156	3.70248	3.58404	2.50821
C	ENSMUSG00000020737	Jpt1	3.76884	3.01052	4.41202	3.82459
C	ENSMUSG00000018930	Ccl4	3.75499	4.37024	4.40516	3.47386
C	ENSMUSG00000056531	Ccdc18	3.75471	4.02014	3.20092	3.18468
C	ENSMUSG00000001525	Tubb5	3.74149	2.95297	3.39924	3.02122
C	ENSMUSG00000037466	Tedc1	3.73739	2.81747	3.77132	3.62102
C	ENSMUSG00000032815	Fanca	3.73342	3.55383	3.38519	3.8375
C	ENSMUSG00000068231	Vmn1r43	3.73285	3.67745	3.321	3.14648
C	ENSMUSG00000042029	Ncapg2	3.72585	3.75605	2.98032	2.89261
C	ENSMUSG00000038775	Vill	3.71909	4.56997	5.26378	5.03869
C	ENSMUSG00000070436	Serpinh1	3.71567	2.79104	4.30458	2.47981
C	ENSMUSG00000033589	Reep4	3.70214	3.01978	3.5086	3.26486
C	ENSMUSG00000059323	Tonsl	3.69345	2.74472	2.90436	1.86904
C	ENSMUSG00000005980	Dnase1	3.6898	3.26562	2.94599	2.55506
C	ENSMUSG00000024177	Nme4	3.68281	3.76145	4.22494	4.55988
C	ENSMUSG00000068220	Lgals1	3.68034	3.28411	3.33378	2.36695
C	ENSMUSG00000058392	Rrp1b	3.6728	2.82112	3.40543	3.16323
C	ENSMUSG00000029521	Chek2	3.67249	3.13605	3.38724	2.6187
C	ENSMUSG00000048503	Tlcd5	3.66936	3.72687	4.70662	4.2238
C	ENSMUSG00000022369	Mtbp	3.66307	3.4504	2.37883	2.00843
C	ENSMUSG00000085156	Snhg15	3.6567	3.00604	2.36045	2.47998
C	ENSMUSG00000024742	Fen1	3.65655	2.6361	3.10529	2.57069
C	ENSMUSG00000027544	Nfatc2	3.65364	3.30656	5.11233	4.70854
C	ENSMUSG00000024007	Ppil1	3.65289	2.4792	3.35988	2.43158
C	ENSMUSG00000013091	Tmem190	3.65242	4.4944	2.89709	3.77325
C	ENSMUSG00000055717	Slain1	3.64695	2.88189	3.39408	2.32202
C	ENSMUSG00000006675	P4htm	3.64358	2.43855	3.7019	2.9524
C	ENSMUSG00000047497	Adamts12	3.64338	3.46636	4.37929	3.87946
C	ENSMUSG00000031756	Cenpn	3.63656	3.20248	3.3791	2.75019
C	ENSMUSG00000034112	Atp2c2	3.63104	4.57107	3.88423	5.38624
C	ENSMUSG00000020415	Pttg1	3.63058	2.95812	3.36954	3.07576
C	ENSMUSG00000038644	Pold1	3.62063	3.50091	2.85228	2.97752
C	ENSMUSG00000035439	Haus8	3.61183	3.21969	2.67525	1.81932
C	ENSMUSG00000020553	Pctp	3.60323	3.72883	1.70481	1.27855
C	ENSMUSG00000066877	Nck2	3.60144	2.92723	2.64969	2.41637
C	ENSMUSG00000115783	Bc1	3.59853	3.95849	3.64776	4.16829
C	ENSMUSG00000072949	Acot1	3.59668	2.47267	3.68178	3.06103
C	ENSMUSG00000030189	Ybx3	3.59287	3.08854	2.46547	2.4843
C	ENSMUSG00000001082	Mfsd10	3.58785	2.44275	3.54317	3.24061
C	ENSMUSG00000033287	Kctd17	3.58759	2.65035	3.48629	3.1999
C	ENSMUSG00000003355	Fkbp11	3.56544	2.9642	4.32727	4.17397
C	ENSMUSG00000026566	Mpzl1	3.56058	3.257	4.13145	4.20487
C	ENSMUSG00000020974	Pole2	3.56033	2.88629	2.98775	2.51464
C	ENSMUSG00000022849	Hspbap1	3.5454	2.19581	3.93643	3.30515
C	ENSMUSG00000022360	Atad2	3.54093	3.41343	2.48798	2.26023
C	ENSMUSG00000117694	Snhg4	3.52598	2.92146	2.80386	3.13355
C	ENSMUSG00000078495	Zfp984	3.52212	3.44718	1.78681	1.37216
C	ENSMUSG00000008136	Fhl2	3.50511	3.15215	2.37386	1.91212
C	ENSMUSG00000034349	Smc4	3.50427	3.18064	2.79827	2.4018
C	ENSMUSG00000037994	Slc9b2	3.49998	3.22135	6.86907	6.37164
C	ENSMUSG00000019891	Dcbld1	3.48716	2.07853	1.98764	1.1293
C	ENSMUSG00000021485	Mxd3	3.48699	1.92047	3.82881	3.0242
C	ENSMUSG00000055760	Gemin6	3.48038	2.95423	3.04764	2.73356
C	ENSMUSG00000027959	Sass6	3.47515	3.1243	2.08354	1.50796
C	ENSMUSG00000050555	Hyls1	3.47317	3.15972	1.77058	1.49223
C	ENSMUSG00000028884	Rpa2	3.46865	2.62989	2.93086	2.31381
C	ENSMUSG00000022070	Bora	3.46516	2.94965	2.84281	2.98663
C	ENSMUSG00000029516	Cit	3.45668	2.07358	3.1048	2.39741
C	ENSMUSG00000031538	Plat	3.44946	3.25716	3.14661	3.19342
C	ENSMUSG00000028044	Cks1b	3.44929	2.48935	3.66256	3.15952
C	ENSMUSG00000037628	Cdkn3	3.44903	3.21987	4.02008	3.38549
C	ENSMUSG00000026547	Tagln2	3.4422	3.48111	2.9386	2.94467
C	ENSMUSG00000029174	Tbc1d1	3.42801	2.52417	2.86703	2.01341
C	ENSMUSG00000024613	Tcof1	3.4278	2.73057	2.94069	2.70576
C	ENSMUSG00000020990	Cdkl1	3.4246	3.51302	3.52363	4.1272
C	ENSMUSG00000004929	Thop1	3.41599	3.20616	3.16982	3.60393
C	ENSMUSG00000014303	Glis2	3.41429	1.11399	3.23098	1.70392
C	ENSMUSG00000074476	Spc24	3.4097	2.61703	3.12161	2.28612
C	ENSMUSG00000060860	Ube2s	3.40855	2.70641	2.99085	2.62129
C	ENSMUSG00000020424	Castor1	3.40406	2.83076	3.68396	3.9406
C	ENSMUSG00000020773	Trim47	3.39885	3.00257	3.40615	3.10107
C	ENSMUSG00000034192	Lsm3	3.39755	2.82393	1.80678	1.28444
C	ENSMUSG00000049307	Fut4	3.39411	3.66054	4.18041	5.91498
C	ENSMUSG00000032224	Fam81a	3.38808	2.36677	3.30344	2.73652
C	ENSMUSG00000001056	Nhp2	3.38786	2.66023	3.17752	2.8481
C	ENSMUSG00000039985	Sinhcaf	3.3849	3.00116	2.77608	2.77733
C	ENSMUSG00000009013	Dynll1	3.37952	2.71527	3.02411	2.14018
C	ENSMUSG00000024579	Pcyox1l	3.37311	3.51256	3.65376	3.67069
C	ENSMUSG00000028633	Ctps	3.36051	2.49906	3.52934	3.33758
C	ENSMUSG00000026879	Gsn	3.35322	3.74926	5.20021	4.84427
C	ENSMUSG00000007080	Pole	3.35243	3.03387	2.21542	2.38736
C	ENSMUSG00000040152	Thbs1	3.34927	4.30139	2.93753	3.78107
C	ENSMUSG00000006403	Adamts4	3.3483	4.23442	5.45048	5.53451
C	ENSMUSG00000031697	Orc6	3.34811	2.55804	2.7934	2.31657
C	ENSMUSG00000068740	Celsr2	3.34606	2.09778	3.03618	2.50528
C	ENSMUSG00000093565	Rab26os	3.33497	3.19551	3.49394	3.12614
C	ENSMUSG00000074867	Zfp808	3.33343	3.342	1.9673	1.61208
C	ENSMUSG00000031107	Rbmx2	3.32453	2.105	1.8844	1.37003
C	ENSMUSG00000021182	Ccdc88c	3.32453	2.92884	2.56822	2.68323
C	ENSMUSG00000045667	Smtnl2	3.32353	2.55812	4.61161	4.05541
C	ENSMUSG00000070003	Ssbp4	3.32235	3.65742	3.50124	4.09447
C	ENSMUSG00000038463	Olfml2b	3.32217	3.81387	2.62081	2.78195
C	ENSMUSG00000043487	Acot6	3.32015	3.91491	3.23918	3.75972
C	ENSMUSG00000029730	Mcm7	3.31534	2.96516	3.06999	3.03341
C	ENSMUSG00000072082	Ccnf	3.31399	2.74069	4.97338	4.67529
C	ENSMUSG00000032939	Nup93	3.31025	2.37413	2.73383	2.19371
C	ENSMUSG00000062995	Ica1	3.30801	3.35639	3.40888	3.70225
C	ENSMUSG00000029177	Cenpa	3.30599	2.9263	3.25838	2.98909
C	ENSMUSG00000051278	Zgrf1	3.30429	3.14079	1.6308	2.20085
C	ENSMUSG00000054942	Miga1	3.30118	3.69637	3.44995	4.28157
C	ENSMUSG00000031629	Cenpu	3.28747	2.90321	1.8063	1.79895
C	ENSMUSG00000109324	Prmt1	3.28144	2.64745	3.61246	3.71875
C	ENSMUSG00000075266	Cenpw	3.27794	3.20445	2.94034	2.78461
C	ENSMUSG00000039457	Ppl	3.27735	2.71329	1.78656	1.67726
C	ENSMUSG00000051235	Gen1	3.27725	2.71359	2.92304	2.46339
C	ENSMUSG00000030208	Emp1	3.27656	2.84587	3.63677	2.57014
C	ENSMUSG00000030600	Lrfn1	3.27563	1.8025	3.43129	3.32274
C	ENSMUSG00000022978	Mis18a	3.26917	2.82149	2.62236	2.27808
C	ENSMUSG00000026785	Pkn3	3.26272	3.05449	3.53609	3.18324
C	ENSMUSG00000046994	Mars2	3.25086	2.77014	2.78295	2.72497
C	ENSMUSG00000030254	Rad18	3.2497	3.42275	3.10173	3.18832
C	ENSMUSG00000045751	Mms22l	3.23857	2.96272	2.46801	2.40542
C	ENSMUSG00000025140	Pycr1	3.23762	3.7788	3.39875	3.97788
C	ENSMUSG00000027030	Stk39	3.22166	2.69988	2.12981	2.51963
C	ENSMUSG00000054321	Taf4b	3.20638	2.7027	2.76046	2.7592
C	ENSMUSG00000027203	Dut	3.20576	2.3508	3.12594	2.69944
C	ENSMUSG00000055675	Kbtbd11	3.19268	4.27845	5.04789	4.61726
C	ENSMUSG00000040412	Elapor1	3.18923	2.96401	3.32758	2.5348
C	ENSMUSG00000024486	Hbegf	3.18445	1.68204	2.28151	1.56091
C	ENSMUSG00000024184	Pdia2	3.18107	4.17735	3.93609	4.13174
C	ENSMUSG00000002477	Snrpd1	3.17906	2.61034	2.15459	1.58265
C	ENSMUSG00000002458	Rgs19	3.17784	2.92238	3.3371	3.29115
C	ENSMUSG00000022519	Srl	3.17587	3.2129	2.82806	3.12686
C	ENSMUSG00000027171	Prrg4	3.17214	2.94457	3.0393	3.16705
C	ENSMUSG00000032246	Calml4	3.16981	3.15151	3.6845	3.84075
C	ENSMUSG00000038936	Sccpdh	3.16874	2.31763	3.96457	3.74516
C	ENSMUSG00000031403	Dkc1	3.16857	2.75926	2.57399	2.53922
C	ENSMUSG00000011877	Git1	3.16281	1.55173	2.61976	1.65896
C	ENSMUSG00000029094	Afap1	3.16274	3.10478	2.04157	2.98296
C	ENSMUSG00000005481	Ddx39a	3.16095	2.46839	3.3629	2.80455
C	ENSMUSG00000026520	Pycr2	3.15867	2.12963	3.28848	2.95265
C	ENSMUSG00000042606	Hirip3	3.15138	2.68937	1.92082	1.64807
C	ENSMUSG00000031400	G6pdx	3.14636	2.6021	2.91476	2.25857
C	ENSMUSG00000038482	Tfdp1	3.14257	2.46554	2.89112	2.62234
C	ENSMUSG00000026586	Prrx1	3.1414	3.41858	2.78404	2.40738
C	ENSMUSG00000040034	Nup43	3.13918	2.27837	3.24826	2.86159
C	ENSMUSG00000004099	Dnmt1	3.13441	2.88953	2.60971	2.57219
C	ENSMUSG00000026234	Ncl	3.13099	2.5655	2.56949	2.27936
C	ENSMUSG00000006442	Srm	3.1282	2.24564	3.56567	3.29742
C	ENSMUSG00000002825	Qtrt1	3.12808	2.80893	2.77061	2.96203
C	ENSMUSG00000058799	Nap1l1	3.12	2.45553	2.25108	2.01145
C	ENSMUSG00000027999	Pla2g12a	3.11664	2.36599	3.02714	2.88048
C	ENSMUSG00000023067	Cdkn1a	3.10891	2.42619	4.30378	4.81298
C	ENSMUSG00000019558	Slc6a8	3.09912	2.42174	3.74659	3.65996
C	ENSMUSG00000022856	Tmem41a	3.09853	2.3986	2.89202	2.59568
C	ENSMUSG00000015647	Lama5	3.09619	2.39123	3.9292	4.22042
C	ENSMUSG00000078773	Rad54b	3.09608	2.46813	2.76194	1.83361
C	ENSMUSG00000067367	Lyar	3.09497	2.27879	2.0367	1.71872
C	ENSMUSG00000015879	Fam184b	3.08718	2.00301	4.60131	3.24971
C	ENSMUSG00000022945	Chaf1b	3.08677	2.77571	2.0416	2.67363
C	ENSMUSG00000020018	Snrpf	3.08061	2.52012	3.52729	3.48571
C	ENSMUSG00000077192	Snora17	3.07798	2.50987	5.58756	5.84943
C	ENSMUSG00000003868	Ruvbl2	3.07602	2.48941	3.00719	2.95383
C	ENSMUSG00000044783	Hjurp	3.0717	3.13991	2.36311	2.5371
C	ENSMUSG00000020846	Rflnb	3.06553	3.15932	2.39566	2.24676
C	ENSMUSG00000074129	Rpl13a	3.06043	2.95276	2.97173	2.72623
C	ENSMUSG00000030047	Arhgap25	3.05926	3.59215	2.63941	2.15588
C	ENSMUSG00000036678	Aaas	3.0517	2.54132	2.41698	2.01228
C	ENSMUSG00000021572	Cep72	3.04442	2.81855	2.51281	2.34224
C	ENSMUSG00000006728	Cdk4	3.04339	2.6411	3.10232	2.9839
C	ENSMUSG00000027962	Vcam1	3.04011	3.8379	3.3711	3.62652
C	ENSMUSG00000026049	Tex30	3.0261	2.53701	2.90577	2.74429
C	ENSMUSG00000030245	Golt1b	3.02415	2.26519	2.68641	2.18012
C	ENSMUSG00000030342	Cd9	3.01972	2.79481	1.80103	1.67237
C	ENSMUSG00000043157	Arl11	3.01773	3.49733	5.44837	5.46504
C	ENSMUSG00000042712	Tceal9	3.01441	2.28694	2.01175	1.46272
C	ENSMUSG00000037570	Mcrs1	3.01438	1.62112	2.77063	2.07589
C	ENSMUSG00000078502	Zfp268	3.01217	5.53785	3.51058	4.77139
C	ENSMUSG00000032997	Chpf	3.01169	1.80469	2.88479	2.19873
C	ENSMUSG00000074088	Snrnp40	3.01072	2.29713	2.80762	2.54049
C	ENSMUSG00000027961	Lrrc39	3.01069	2.29739	2.9385	1.8627
C	ENSMUSG00000025507	Pidd1	3.00761	2.80741	2.99335	3.17488
C	ENSMUSG00000042644	Itpr3	3.00521	2.8176	2.17156	3.06569
C	ENSMUSG00000097195	Snhg5	3.00279	2.74811	2.55562	2.56053
C	ENSMUSG00000020739	Nup85	2.99486	2.2925	2.92621	2.56049
C	ENSMUSG00000059540	Tcea2	2.99404	2.81197	3.06755	3.41411
C	ENSMUSG00000001473	Tubb6	2.98987	1.87341	2.59603	1.77393
C	ENSMUSG00000020901	Pik3r5	2.98723	3.62977	2.63453	2.13241
C	ENSMUSG00000038759	Nup205	2.9865	2.47917	3.0124	2.67471
C	ENSMUSG00000030878	Cdr2	2.98603	2.92573	2.59743	4.17938
C	ENSMUSG00000062825	Actg1	2.9813	2.31213	3.06576	2.59207
C	ENSMUSG00000062867	Impdh2	2.9783	2.46327	2.9982	3.06227
C	ENSMUSG00000023345	Poc1a	2.97662	2.46875	2.50432	2.18515
C	ENSMUSG00000021811	Dnajc9	2.97628	2.28301	2.03257	1.59288
C	ENSMUSG00000108414	Snhg1	2.97545	2.4145	2.55584	2.49144
C	ENSMUSG00000038047	Haus6	2.97099	2.48244	2.34447	2.06779
C	ENSMUSG00000021451	Sema4d	2.96749	3.46768	2.06072	1.55036
C	ENSMUSG00000060716	Plekhh1	2.96718	3.87655	2.82804	3.44537
C	ENSMUSG00000047832	Cdca4	2.96389	2.34703	2.82874	2.6868
C	ENSMUSG00000021176	Efcab11	2.96161	3.86608	2.65308	2.69817
C	ENSMUSG00000028693	Nasp	2.96032	2.22227	2.26081	2.07724
C	ENSMUSG00000051934	Spats2	2.95836	2.18612	2.85286	2.41003
C	ENSMUSG00000022797	Tfrc	2.9576	2.25074	3.344	3.00275
C	ENSMUSG00000029363	Rfc5	2.95578	2.49458	2.60717	2.31064
C	ENSMUSG00000026956	Uap1l1	2.94422	2.09024	3.19839	1.73438
C	ENSMUSG00000049303	Syt12	2.94386	2.77676	3.22494	2.43565
C	ENSMUSG00000061533	Cep128	2.93858	2.5459	2.44041	1.7877
C	ENSMUSG00000017146	Brca1	2.93832	2.3319	2.27509	1.71778
C	ENSMUSG00000030695	Aldoa	2.93819	2.06677	3.00828	2.30164
C	ENSMUSG00000024542	Cep192	2.93595	2.32119	2.97707	2.33401
C	ENSMUSG00000039231	Suv39h1	2.93535	2.63034	2.67146	2.59813
C	ENSMUSG00000011267	Zfp296	2.93524	1.96159	4.07042	3.453
C	ENSMUSG00000023110	Prmt5	2.93063	2.26305	2.58782	2.26762
C	ENSMUSG00000074578	Zfas1	2.92981	2.73892	3.43734	3.72008
C	ENSMUSG00000026042	Col5a2	2.92761	2.98451	2.61641	1.61797
C	ENSMUSG00000046434	Hnrnpa1	2.92609	2.40771	2.41932	2.2223
C	ENSMUSG00000040621	Gemin8	2.92436	2.84288	2.80934	2.37864
C	ENSMUSG00000022748	Cmss1	2.92195	2.65798	2.05637	1.89498
C	ENSMUSG00000024833	Pola2	2.92169	2.21587	2.34656	1.75782
C	ENSMUSG00000048078	Tenm4	2.92	2.73041	2.9367	2.80277
C	ENSMUSG00000050410	Tcf19	2.91532	3.20728	1.746	1.57384
C	ENSMUSG00000022822	Abcc5	2.9127	2.15322	3.1299	2.38218
C	ENSMUSG00000078202	Nrarp	2.90961	3.0055	3.24272	3.17964
C	ENSMUSG00000025134	Alyref	2.90768	2.18166	2.15976	1.74732
C	ENSMUSG00000019261	Map1s	2.90557	2.32284	2.66579	2.62107
C	ENSMUSG00000028933	Xrcc2	2.90268	2.33249	2.08472	1.74989
C	ENSMUSG00000041840	Haus1	2.90165	2.54655	2.26286	1.91174
C	ENSMUSG00000039103	Nexn	2.90139	2.57767	2.15841	1.96458
C	ENSMUSG00000035914	Cd276	2.89801	2.63823	3.32577	2.99113
C	ENSMUSG00000005125	Ndrg1	2.89426	2.38341	3.93026	2.87946
C	ENSMUSG00000014846	Tppp3	2.89331	3.2801	4.63277	5.3321
C	ENSMUSG00000031939	Taf1d	2.89143	2.45709	2.09703	2.11719
C	ENSMUSG00000026779	Mastl	2.88594	2.33626	2.50573	1.7738
C	ENSMUSG00000027752	Exosc8	2.87732	2.56963	2.42447	2.18714
C	ENSMUSG00000004100	Ppan	2.86759	2.34088	2.40108	2.33112
C	ENSMUSG00000013629	Cad	2.86435	2.72697	3.8674	4.22678
C	ENSMUSG00000032135	Mcam	2.86341	3.1171	3.38729	2.74215
C	ENSMUSG00000033166	Dis3	2.86091	2.17665	2.43304	2.24418
C	ENSMUSG00000037280	Galnt6	2.86055	3.313	1.76985	1.61453
C	ENSMUSG00000026192	Atic	2.85981	2.28258	2.62688	2.22813
C	ENSMUSG00000027018	Hat1	2.8527	2.42838	1.82165	1.40382
C	ENSMUSG00000023277	Twf2	2.85115	2.50856	2.64264	2.3018
C	ENSMUSG00000020681	Ace	2.84869	1.72012	3.56926	1.97602
C	ENSMUSG00000037907	Ankrd13b	2.84504	2.79228	2.81002	3.3487
C	ENSMUSG00000043289	Mei4	2.84235	3.72554	4.37307	3.78939
C	ENSMUSG00000034333	Zbed4	2.83748	1.82999	2.3952	1.79606
C	ENSMUSG00000022407	Adsl	2.83528	2.12187	2.6018	2.27961
C	ENSMUSG00000041491	Cep78	2.83278	2.58812	2.22584	2.36727
C	ENSMUSG00000026784	Pdss1	2.83232	2.48077	2.61297	2.52977
C	ENSMUSG00000028010	Gar1	2.83159	2.40545	2.29904	2.272
C	ENSMUSG00000005732	Ranbp1	2.82682	2.13289	2.15544	1.82176
C	ENSMUSG00000034329	Brip1	2.82412	2.76874	2.03178	1.83121
C	ENSMUSG00000030536	Iqgap1	2.81741	2.38891	2.66896	1.66652
C	ENSMUSG00000011257	Pabpc4	2.81731	2.48173	2.52336	2.74631
C	ENSMUSG00000027405	Nop56	2.81402	2.53095	2.68617	2.79158
C	ENSMUSG00000019845	Tube1	2.81292	2.50035	2.82152	2.41845
C	ENSMUSG00000058729	Lin9	2.80977	2.1658	1.96726	1.78113
C	ENSMUSG00000029326	Enoph1	2.80961	1.73289	2.19184	1.66711
C	ENSMUSG00000028438	Kif24	2.8088	2.14879	2.57319	2.1631
C	ENSMUSG00000027342	Pcna	2.80753	2.37396	2.32712	1.91854
C	ENSMUSG00000041718	Alg13	2.8056	1.68184	2.0713	1.21945
C	ENSMUSG00000028345	Tex10	2.80311	2.18185	2.57664	2.44214
C	ENSMUSG00000020949	Fkbp3	2.80194	2.08849	2.45034	1.99496
C	ENSMUSG00000002012	Pnck	2.80046	2.46465	5.36689	5.02518
C	ENSMUSG00000057278	Snrpg	2.80027	2.15155	2.80675	2.4865
C	ENSMUSG00000078713	Tomm5	2.79925	2.34845	2.91331	2.78859
C	ENSMUSG00000039470	Zdhhc2	2.79659	2.39521	2.7153	2.11963
C	ENSMUSG00000032555	Topbp1	2.79592	2.61977	2.19797	2.11904
C	ENSMUSG00000000732	Icosl	2.79527	3.15872	3.59019	3.23651
C	ENSMUSG00000025747	Tyms	2.79464	2.53041	2.39296	1.99254
C	ENSMUSG00000056612	Ppp1r14b	2.79443	2.59748	2.88407	3.02857
C	ENSMUSG00000059895	Ptp4a3	2.79259	2.87618	2.79432	2.8451
C	ENSMUSG00000023066	Rttn	2.78918	2.77104	2.54839	2.02563
C	ENSMUSG00000028333	Anp32b	2.78567	2.11036	2.04343	1.78676
C	ENSMUSG00000040945	Rcc2	2.77974	2.20448	2.9981	3.10385
C	ENSMUSG00000037275	Gemin5	2.77766	2.42114	2.77097	2.84238
C	ENSMUSG00000024114	Prss41	2.77679	2.171	2.03952	2.21951
C	ENSMUSG00000023088	Abcc1	2.77629	3.30387	2.67662	4.00692
C	ENSMUSG00000026596	Abl2	2.77242	1.7085	2.62954	2.25422
C	ENSMUSG00000001436	Slc19a1	2.7647	2.36865	2.69023	3.25146
C	ENSMUSG00000003038	Hmgn2	2.76259	2.23252	2.16217	2.06982
C	ENSMUSG00000027955	Gask1b	2.76232	3.24022	3.03471	3.22608
C	ENSMUSG00000015568	Lpl	2.75949	3.12953	3.76784	3.51256
C	ENSMUSG00000000884	Gnb1l	2.75942	2.6179	2.93882	2.82294
C	ENSMUSG00000020895	Tmem107	2.7585	2.16766	3.62831	3.70806
C	ENSMUSG00000052833	Sae1	2.75823	1.80363	2.40677	1.76921
C	ENSMUSG00000032245	Cln6	2.75789	1.96743	3.01388	2.23962
C	ENSMUSG00000044966	Fbxo48	2.75734	2.96155	4.28867	3.98711
C	ENSMUSG00000086965	Rtl10	2.75155	2.65573	2.39959	2.62242
C	ENSMUSG00000079555	Haus3	2.75136	2.05624	1.61763	1.14326
C	ENSMUSG00000026020	Nop58	2.75092	2.18842	2.29384	2.16828
C	ENSMUSG00000027490	E2f1	2.74632	2.14203	1.80339	1.64423
C	ENSMUSG00000002059	Rab34	2.7458	2.2159	3.51437	3.20565
C	ENSMUSG00000056737	Capg	2.74504	3.28435	2.65173	1.76516
C	ENSMUSG00000035829	Ppp1r26	2.74389	3.0693	2.41665	3.347
C	ENSMUSG00000072964	Bhlhb9	2.74349	2.13514	2.12368	1.94057
C	ENSMUSG00000081669	Npm3-ps1	2.7428	2.33091	2.74504	2.86393
C	ENSMUSG00000021115	Vrk1	2.74142	2.09001	2.21441	1.76777
C	ENSMUSG00000014444	Piezo1	2.74	2.40344	2.20719	2.40934
C	ENSMUSG00000029591	Ung	2.73923	2.03128	2.31746	2.37425
C	ENSMUSG00000001521	Tulp3	2.73577	1.96455	2.45907	2.26619
C	ENSMUSG00000055184	Fam72a	2.73576	1.86457	2.31884	1.91821
C	ENSMUSG00000035351	Nup37	2.73538	2.4092	2.61305	2.40701
C	ENSMUSG00000089726	Mir17hg	2.73272	2.90959	2.98057	3.35369
C	ENSMUSG00000031843	Mphosph6	2.72797	1.74394	1.95777	1.70354
C	ENSMUSG00000091625	Lsm5	2.72784	1.95416	2.03119	1.60043
C	ENSMUSG00000044155	Lsm8	2.72189	2.43527	2.56799	2.41793
C	ENSMUSG00000033706	Smyd5	2.71672	1.9395	2.52999	2.14909
C	ENSMUSG00000015176	Nolc1	2.71366	1.78895	2.09248	1.61297
C	ENSMUSG00000029430	Ran	2.7117	2.06345	2.68633	2.22387
C	ENSMUSG00000032397	Tipin	2.7092	2.07756	1.52725	1.64395
C	ENSMUSG00000042549	Map2k3os	2.70671	1.83539	2.35347	1.70165
C	ENSMUSG00000030316	Tamm41	2.70442	1.90035	2.40453	2.03949
C	ENSMUSG00000051413	Plagl2	2.70392	1.63607	2.35467	1.54067
C	ENSMUSG00000079429	Mroh2a	2.70197	2.84849	2.39327	2.69391
C	ENSMUSG00000054766	Set	2.6941	2.03596	2.06539	1.75727
C	ENSMUSG00000070167	Snora57	2.6936	2.79308	3.6495	3.46046
C	ENSMUSG00000074221	Zfp568	2.69169	1.66109	2.48035	1.62087
C	ENSMUSG00000030528	Blm	2.69054	1.77496	2.81391	2.41276
C	ENSMUSG00000021714	Cenpk	2.68627	2.32117	1.3909	1.1542
C	ENSMUSG00000031502	Col4a1	2.68239	2.35147	2.60272	2.11877
C	ENSMUSG00000014226	Cacybp	2.6816	1.91565	2.00181	1.22933
C	ENSMUSG00000068922	Msto1	2.68046	1.79643	2.03596	1.99765
C	ENSMUSG00000001707	Eef1e1	2.67503	1.79121	2.34013	1.79424
C	ENSMUSG00000020899	Pfas	2.67363	2.28142	2.64286	2.72332
C	ENSMUSG00000043648	Pld6	2.67128	1.62038	2.36153	1.71504
C	ENSMUSG00000030662	Ipo5	2.66997	2.12633	2.46828	2.16584
C	ENSMUSG00000024165	Jpt2	2.6693	2.11238	2.41337	1.85302
C	ENSMUSG00000027242	Wdr76	2.66878	2.22648	2.2681	1.8709
C	ENSMUSG00000026134	Prim2	2.6663	2.44462	2.24056	1.94826
C	ENSMUSG00000026857	Ntmt1	2.66519	2.11967	2.82303	3.13111
C	ENSMUSG00000026974	Zmynd19	2.66421	1.88158	2.39069	2.18878
C	ENSMUSG00000004880	Lbr	2.66159	1.79287	2.47765	1.86382
C	ENSMUSG00000052533	Nup188	2.66088	2.28514	2.80304	2.76905
C	ENSMUSG00000026074	Map4k4	2.65739	2.68875	2.31374	2.77008
C	ENSMUSG00000021177	Tdp1	2.65563	2.3301	2.57861	2.44893
C	ENSMUSG00000032184	Lysmd2	2.65223	3.17	3.16515	3.35076
C	ENSMUSG00000038034	Igsf8	2.64988	1.9434	2.11209	1.64535
C	ENSMUSG00000036565	Ttyh3	2.64239	1.68892	2.73952	2.62201
C	ENSMUSG00000046791	Riox1	2.64054	1.89601	2.74408	2.58005
C	ENSMUSG00000026037	Orc2	2.63969	1.57107	2.4454	1.95851
C	ENSMUSG00000067916	Zfp991	2.63374	3.47868	3.15309	2.91302
C	ENSMUSG00000034203	Chchd4	2.6282	1.60417	2.72416	2.09741
C	ENSMUSG00000051323	Pcdh19	2.62552	2.79163	4.78345	3.09594
C	ENSMUSG00000020471	Pold2	2.62178	2.35202	2.73061	2.54058
C	ENSMUSG00000027478	Dnmt3b	2.61985	2.0414	3.45056	2.86141
C	ENSMUSG00000039356	Exosc2	2.61786	1.71203	2.33344	2.03425
C	ENSMUSG00000028614	Ndc1	2.61769	2.22501	2.18598	1.73888
C	ENSMUSG00000030177	Ccdc77	2.61706	2.54463	1.86552	1.59087
C	ENSMUSG00000031799	Tpm4	2.61525	2.20092	1.98096	1.01028
C	ENSMUSG00000030872	Gga2	2.61257	1.52707	2.51993	1.7027
C	ENSMUSG00000037894	H2az1	2.61156	2.02728	2.58697	2.24344
C	ENSMUSG00000051444	Bbs12	2.60921	2.51257	1.63661	2.05065
C	ENSMUSG00000071041	Impdh2-ps	2.60854	2.28823	2.721	2.57987
C	ENSMUSG00000030079	Ruvbl1	2.60716	1.84639	2.50125	2.16274
C	ENSMUSG00000018774	Cd68	2.60514	2.70612	1.95496	1.45614
C	ENSMUSG00000046865	Fbl	2.60328	2.0351	2.40631	2.29634
C	ENSMUSG00000039298	Cdk5rap2	2.60067	2.33879	1.80531	1.3061
C	ENSMUSG00000031578	Mak16	2.59927	1.81703	1.74762	1.29527
C	ENSMUSG00000032244	Fem1b	2.59833	1.40699	2.28403	1.32141
C	ENSMUSG00000041506	Rrp9	2.59523	2.02091	2.22233	2.2818
C	ENSMUSG00000045382	Cxcr4	2.595	3.19532	3.15799	2.08205
C	ENSMUSG00000019979	Apaf1	2.59472	2.26368	2.29034	2.12327
C	ENSMUSG00000028159	Dapp1	2.59419	3.19291	3.51339	3.3065
C	ENSMUSG00000022439	Parvg	2.58946	3.28655	2.27472	1.9907
C	ENSMUSG00000056671	Prelid2	2.58829	2.4082	1.84459	1.76513
C	ENSMUSG00000035960	Apex1	2.58768	2.09313	1.65133	1.46814
C	ENSMUSG00000036875	Dna2	2.58471	2.30203	2.73724	2.51287
C	ENSMUSG00000020075	Ddx21	2.58066	1.88512	2.28507	2.11616
C	ENSMUSG00000030512	Snrpa1	2.58028	1.70831	1.62495	1.2169
C	ENSMUSG00000033597	Caskin1	2.57714	2.27629	4.36321	4.85582
C	ENSMUSG00000040711	Sh3pxd2b	2.57606	2.54749	2.93577	2.96532
C	ENSMUSG00000006715	Gmnn	2.57591	1.78036	1.64381	1.16787
C	ENSMUSG00000022325	Pop1	2.57567	2.0073	2.05712	2.17923
C	ENSMUSG00000024145	Pigf	2.57459	2.48893	2.41403	3.01747
C	ENSMUSG00000050132	Sarm1	2.57443	2.30411	4.25966	4.41908
C	ENSMUSG00000052033	Pfdn4	2.57429	1.56135	2.29269	1.42896
C	ENSMUSG00000040606	Kazn	2.57347	1.35345	1.78933	1.81576
C	ENSMUSG00000109511	Nup62	2.57209	2.13595	2.40952	2.25698
C	ENSMUSG00000032177	Pde4a	2.57069	2.80486	2.99655	2.82358
C	ENSMUSG00000103409	Lsmem2	2.56926	2.93934	2.98606	3.03598
C	ENSMUSG00000068329	Htra2	2.56893	2.29909	2.69223	2.73162
C	ENSMUSG00000050271	Prag1	2.56819	1.93441	2.03587	2.12408
C	ENSMUSG00000053801	Grwd1	2.56516	1.81917	2.30578	2.08193
C	ENSMUSG00000040111	Gramd1b	2.56234	2.60555	2.41346	2.73774
C	ENSMUSG00000031226	Pbdc1	2.56133	1.77966	1.90424	1.6429
C	ENSMUSG00000026177	Slc11a1	2.56088	2.35519	2.00548	1.22852
C	ENSMUSG00000031066	Usp11	2.56042	1.70163	2.45703	1.51739
C	ENSMUSG00000042210	Abhd14a	2.55971	2.01033	3.06336	2.46398
C	ENSMUSG00000028069	Gpatch4	2.55874	2.00973	1.71774	1.52891
C	ENSMUSG00000069516	Lyz2	2.55635	2.7583	2.10161	1.14784
C	ENSMUSG00000020492	Ska2	2.55531	2.19206	1.89667	1.29375
C	ENSMUSG00000021773	Comtd1	2.55262	2.43113	2.641	2.79815
C	ENSMUSG00000051579	Tceal8	2.54095	2.06303	1.75684	1.38261
C	ENSMUSG00000055491	Pprc1	2.5355	2.01423	2.02457	2.06988
C	ENSMUSG00000033294	Noc4l	2.53094	1.81981	2.40904	2.07025
C	ENSMUSG00000003873	Bax	2.5306	2.03678	2.28934	2.11791
C	ENSMUSG00000024855	Pacs1	2.52332	1.45622	2.59279	1.81088
C	ENSMUSG00000031917	Nip7	2.52265	1.70326	2.26485	1.89014
C	ENSMUSG00000033083	Tbc1d4	2.52228	2.50509	1.97796	2.29414
C	ENSMUSG00000035397	Klf16	2.51752	1.73055	2.12797	2.33027
C	ENSMUSG00000059791	Nrm	2.51675	1.99531	3.16588	2.88072
C	ENSMUSG00000062248	Cks2	2.5166	1.81792	2.07293	1.39736
C	ENSMUSG00000001016	Ilf2	2.51599	1.73036	2.51603	2.18675
C	ENSMUSG00000060044	Tmem26	2.51414	2.34673	2.60716	1.89102
C	ENSMUSG00000031730	Dhodh	2.51297	1.96069	2.63304	2.47355
C	ENSMUSG00000032415	Ube2cbp	2.51024	1.76098	2.82006	2.31418
C	ENSMUSG00000036106	Prr5	2.50987	1.80713	2.50811	2.14941
C	ENSMUSG00000074865	Zfp934	2.50867	2.85589	2.51462	2.53016
C	ENSMUSG00000037405	Icam1	2.50835	2.63668	1.95761	1.51841
C	ENSMUSG00000027353	Mcm8	2.50752	2.48458	2.16826	1.86014
C	ENSMUSG00000057265	Bbof1	2.50736	2.87578	1.618	1.90382
C	ENSMUSG00000022231	Sema5a	2.50248	2.27821	1.81179	2.08111
C	ENSMUSG00000031827	Cotl1	2.50205	2.23514	2.44401	1.73609
C	ENSMUSG00000011179	Odc1	2.50145	2.10612	1.79805	1.74095
C	ENSMUSG00000033669	Zfp7	2.50033	2.16428	2.55658	2.02065
C	ENSMUSG00000047710	Champ1	2.49924	1.9832	2.11719	2.14234
C	ENSMUSG00000003848	Nob1	2.49802	1.67295	2.17021	2.03836
C	ENSMUSG00000033222	Ttf2	2.49359	1.99246	2.4549	2.21761
C	ENSMUSG00000008450	Nutf2	2.48893	1.9502	1.88674	1.34781
C	ENSMUSG00000021222	Dcaf4	2.48524	2.43616	2.28601	2.57203
C	ENSMUSG00000028018	Gstcd	2.48125	1.91366	2.70631	2.49456
C	ENSMUSG00000046572	Zfp518b	2.48082	1.35931	2.41954	1.42517
C	ENSMUSG00000014907	Naf1	2.47387	1.98129	2.28892	2.38744
C	ENSMUSG00000021952	Xpo4	2.47077	1.91395	2.97394	2.5843
C	ENSMUSG00000057541	Pus7	2.46646	1.84381	2.56842	2.4456
C	ENSMUSG00000028389	Zfp37	2.46578	1.96403	1.79875	2.38658
C	ENSMUSG00000071708	Sms	2.4654	1.81751	1.93863	1.70005
C	ENSMUSG00000020812	Snhg16	2.46532	2.2116	2.90517	3.5257
C	ENSMUSG00000020120	Plek	2.46499	3.13246	2.07193	1.5572
C	ENSMUSG00000051768	Xrcc1	2.46348	2.14675	2.2823	1.931
C	ENSMUSG00000023992	Trem2	2.46262	1.92497	4.54671	3.34912
C	ENSMUSG00000030605	Mfge8	2.46173	2.1432	2.58691	2.7121
C	ENSMUSG00000022180	Slc7a8	2.46098	2.32215	2.09844	1.66584
C	ENSMUSG00000036285	Noa1	2.45685	1.93172	2.45847	2.28298
C	ENSMUSG00000056209	Npm3	2.45647	2.12645	2.73938	2.97548
C	ENSMUSG00000006589	Aprt	2.45131	1.76995	2.49328	2.29271
C	ENSMUSG00000053080	Zfta	2.44877	1.70086	1.67476	1.71897
C	ENSMUSG00000048707	Tprn	2.44662	2.15707	2.51136	3.25359
C	ENSMUSG00000027324	Rpusd2	2.44584	1.79227	2.42037	2.29679
C	ENSMUSG00000018921	Pelp1	2.4454	1.971	2.26762	2.05287
C	ENSMUSG00000031467	Agpat5	2.44464	1.9245	2.12782	1.80512
C	ENSMUSG00000022526	Zfp251	2.44244	2.14806	2.67888	2.2398
C	ENSMUSG00000042354	Gnl3	2.44179	1.89699	2.03516	1.9997
C	ENSMUSG00000023905	Tnfrsf12a	2.44077	2.32925	2.86442	3.21555
C	ENSMUSG00000004530	Coro1c	2.43378	1.62731	2.27817	1.62198
C	ENSMUSG00000062937	Mtap	2.43314	2.03158	2.17263	1.78412
C	ENSMUSG00000064061	Dzip3	2.42963	2.57862	2.59437	2.34359
C	ENSMUSG00000062075	Lmnb2	2.42696	2.16531	2.40296	2.48569
C	ENSMUSG00000033697	Arhgap39	2.42573	1.96462	2.16754	1.65277
C	ENSMUSG00000027395	Polr1b	2.42431	1.82639	2.46236	2.44347
C	ENSMUSG00000020692	Nle1	2.42332	2.3895	2.97683	3.45623
C	ENSMUSG00000076437	Selenoh	2.41905	2.35754	3.19244	2.94387
C	ENSMUSG00000057123	Gja5	2.41326	3.49279	3.07635	2.39866
C	ENSMUSG00000033970	Rfc3	2.4125	2.38336	2.05892	1.72718
C	ENSMUSG00000022221	Ripk3	2.40571	3.03367	2.54744	2.60182
C	ENSMUSG00000022191	Drosha	2.4032	1.75677	1.80657	1.63272
C	ENSMUSG00000028741	Mrto4	2.40133	1.61892	2.14529	1.93782
C	ENSMUSG00000046169	Adamts6	2.39606	4.10122	2.09378	2.81396
C	ENSMUSG00000018362	Kpna2	2.39573	1.74218	1.89572	1.34909
C	ENSMUSG00000040268	Plekha1	2.39506	2.04146	3.02669	2.64881
C	ENSMUSG00000038146	Notch3	2.3941	2.48293	2.14584	2.48145
C	ENSMUSG00000023919	Cenpq	2.39246	2.52113	1.30041	1.26988
C	ENSMUSG00000020778	Ten1	2.39218	1.93348	2.77568	2.01593
C	ENSMUSG00000029687	Ezh2	2.39211	2.37293	2.3677	2.55854
C	ENSMUSG00000039842	Mcph1	2.39054	1.86324	2.46459	2.58963
C	ENSMUSG00000051817	Sox12	2.39032	2.43651	2.83532	3.25615
C	ENSMUSG00000021131	Erh	2.38898	2.37871	2.52246	2.62282
C	ENSMUSG00000038569	Rad9b	2.38838	2.87527	2.447	2.56411
C	ENSMUSG00000019528	Gyg	2.38778	2.27938	2.75902	2.56356
C	ENSMUSG00000042225	Ammecr1	2.38709	1.81217	2.37556	2.01975
C	ENSMUSG00000035293	G2e3	2.38638	2.20999	2.37321	2.45179
C	ENSMUSG00000029919	Hpgds	2.38539	2.59242	2.07829	1.68708
C	ENSMUSG00000051329	Nup160	2.38174	1.68939	2.25673	1.79254
C	ENSMUSG00000056888	Glipr1	2.38132	2.65737	2.04501	1.89934
C	ENSMUSG00000058013	Septin11	2.38023	1.8948	2.23388	1.81441
C	ENSMUSG00000024800	Rpp30	2.38015	1.68667	1.58997	1.06827
C	ENSMUSG00000055114	Anxa13	2.37899	2.69076	2.7465	1.728
C	ENSMUSG00000004359	Spic	2.37846	2.82678	2.37981	2.12839
C	ENSMUSG00000079109	Pms2	2.37378	1.89141	1.99309	1.71321
C	ENSMUSG00000047649	Cd3eap	2.37249	2.24004	2.1247	2.32492
C	ENSMUSG00000005447	Pafah1b3	2.37048	1.75871	2.93531	2.42711
C	ENSMUSG00000010554	Mettl16	2.37042	1.72728	2.09625	1.55019
C	ENSMUSG00000029464	Gpn3	2.36619	1.30344	1.91803	1.20343
C	ENSMUSG00000033068	Entpd6	2.36269	2.02782	2.2802	2.37991
C	ENSMUSG00000030145	Zfp248	2.3577	1.83989	1.97692	1.43129
C	ENSMUSG00000078247	Airn	2.35424	2.37049	2.03189	2.42239
C	ENSMUSG00000010307	Tmem86a	2.35221	2.76205	2.63669	2.8794
C	ENSMUSG00000039994	Timeless	2.35213	2.06423	1.44413	1.51665
C	ENSMUSG00000015749	Anp32e	2.35213	1.75146	2.07679	1.76987
C	ENSMUSG00000028496	Mllt3	2.35116	1.80831	1.78459	1.09998
C	ENSMUSG00000050592	Fam78a	2.35114	2.73616	3.53018	3.0602
C	ENSMUSG00000019831	Wasf1	2.34895	1.50846	1.76208	1.52941
C	ENSMUSG00000041199	Rpusd1	2.34634	1.53653	1.91908	1.43386
C	ENSMUSG00000038279	Nop2	2.34557	1.80013	2.05165	1.83592
C	ENSMUSG00000031609	Sap30	2.34081	2.16563	1.93277	1.95613
C	ENSMUSG00000032966	Fkbp1a	2.33977	1.69125	2.31004	1.9647
C	ENSMUSG00000002844	Adprh	2.33929	1.29475	2.32633	1.5321
C	ENSMUSG00000054400	Cklf	2.33824	3.13505	2.38174	3.76297
C	ENSMUSG00000029366	Dck	2.33811	1.71361	2.14575	1.76836
C	ENSMUSG00000061983	Rps12	2.33534	2.29692	1.70046	1.84709
C	ENSMUSG00000032044	Rpusd4	2.33425	1.49864	2.23001	1.41105
C	ENSMUSG00000057948	Unc13d	2.33401	2.222	2.57714	2.25722
C	ENSMUSG00000039660	Spout1	2.33364	1.75147	2.10941	1.99467
C	ENSMUSG00000033732	Sf3b3	2.32845	1.75821	2.31064	2.01278
C	ENSMUSG00000030086	Chchd6	2.32835	2.33589	1.73397	2.11624
C	ENSMUSG00000069662	Marcks	2.32736	1.80171	1.8643	1.17563
C	ENSMUSG00000025037	Maoa	2.32495	1.86949	1.47201	1.44165
C	ENSMUSG00000029171	Pgm2	2.32464	2.05516	1.65052	1.60108
C	ENSMUSG00000029447	Cct6a	2.32311	1.73082	2.35252	1.98512
C	ENSMUSG00000020834	Dhrs13	2.32153	1.73883	2.2722	1.96168
C	ENSMUSG00000028431	Elp1	2.32111	1.78609	2.58682	2.35342
C	ENSMUSG00000004865	Srpk1	2.31696	1.65227	1.91033	1.59348
C	ENSMUSG00000021692	Dimt1	2.3164	2.22215	1.95493	1.69661
C	ENSMUSG00000005846	Rsl1d1	2.31542	1.67681	1.92576	1.74302
C	ENSMUSG00000054702	Ap1s3	2.31538	1.49234	2.19828	1.97416
C	ENSMUSG00000046111	Cep295	2.31278	1.96384	1.59086	1.47627
C	ENSMUSG00000024844	Banf1	2.31163	1.78179	2.34577	2.02133
C	ENSMUSG00000024151	Msh2	2.31087	2.08127	1.87903	1.84238
C	ENSMUSG00000038843	Gcnt1	2.30846	2.17647	1.27843	1.31162
C	ENSMUSG00000031256	Cstf2	2.30444	1.84359	1.74589	1.42105
C	ENSMUSG00000028433	Ubap2	2.30407	1.65762	1.73489	1.36213
C	ENSMUSG00000070605	Zfp992	2.29932	2.97691	2.50795	2.62713
C	ENSMUSG00000032013	Trim29	2.29685	2.44664	4.99253	3.78125
C	ENSMUSG00000025364	Pa2g4	2.29668	1.73722	1.82739	1.68012
C	ENSMUSG00000040463	Mybbp1a	2.29472	1.94965	2.2071	2.33415
C	ENSMUSG00000009575	Cbx5	2.29461	1.5685	2.02979	1.33869
C	ENSMUSG00000038510	Rpf2	2.29366	1.77045	1.59108	1.39557
C	ENSMUSG00000038816	Ctnnal1	2.29342	1.54305	2.51483	2.1308
C	ENSMUSG00000047221	Fam185a	2.29294	2.25024	2.61352	2.59977
C	ENSMUSG00000020898	Ctc1	2.29063	2.14818	2.25752	2.15411
C	ENSMUSG00000052997	Uba2	2.29052	1.65486	2.10294	1.91334
C	ENSMUSG00000020413	Hus1	2.2881	1.6336	2.02687	1.64733
C	ENSMUSG00000001416	Cct3	2.28387	1.81573	2.45641	2.02638
C	ENSMUSG00000019487	Trip10	2.2824	1.16883	1.63895	1.0738
C	ENSMUSG00000024885	Aldh3b1	2.28197	2.05715	2.81948	1.89462
C	ENSMUSG00000033356	Pus7l	2.28094	2.07991	1.8021	1.93741
C	ENSMUSG00000006269	Atp6v1b1	2.27958	3.23916	5.25471	5.26039
C	ENSMUSG00000048058	Ldlrad3	2.27583	2.13003	1.02411	1.19432
C	ENSMUSG00000030802	Bckdk	2.27436	1.87196	2.58607	2.30419
C	ENSMUSG00000018583	G3bp1	2.2692	1.79151	2.53917	2.20944
C	ENSMUSG00000025591	Tma16	2.26905	1.77514	1.75102	1.95162
C	ENSMUSG00000062312	Erbb2	2.26837	1.43641	2.17099	2.08907
C	ENSMUSG00000042410	Agps	2.26832	1.86077	2.3076	2.02534
C	ENSMUSG00000004667	Polr2e	2.265	1.44887	1.90641	1.33931
C	ENSMUSG00000027293	Ehd4	2.26405	2.38099	1.97528	2.02043
C	ENSMUSG00000034652	Cd300a	2.26336	2.84214	2.36436	2.02521
C	ENSMUSG00000061024	Rrs1	2.26283	1.83194	1.68873	1.6154
C	ENSMUSG00000029675	Eln	2.26116	2.64562	2.78037	2.80348
C	ENSMUSG00000042660	Wdr55	2.25811	1.71793	1.79553	1.32861
C	ENSMUSG00000026238	Ptma	2.25528	1.77077	1.55558	1.36229
C	ENSMUSG00000018537	Pcgf2	2.25524	1.90909	1.81432	2.10091
C	ENSMUSG00000074364	Ehd2	2.25518	2.53725	1.91989	1.65473
C	ENSMUSG00000000078	Klf6	2.25223	1.7663	1.482	1.18293
C	ENSMUSG00000008373	Prpf31	2.25131	1.69282	2.19782	1.78265
C	ENSMUSG00000016503	Gtf3a	2.25002	1.83437	2.37486	2.34207
C	ENSMUSG00000035311	Gnptab	2.24985	1.82467	1.94194	1.50391
C	ENSMUSG00000037103	Dcaf15	2.24979	1.90986	2.45736	2.6256
C	ENSMUSG00000031465	Angpt2	2.24814	3.27186	2.47772	2.64165
C	ENSMUSG00000002343	Armc6	2.24755	1.37914	2.5631	1.74566
C	ENSMUSG00000007050	Lsm2	2.24722	1.80933	2.16851	1.83977
C	ENSMUSG00000029610	Aimp2	2.2441	1.47405	1.80306	1.37955
C	ENSMUSG00000050022	Amz1	2.24356	2.63288	3.05892	2.64774
C	ENSMUSG00000060098	Prmt7	2.24206	1.69664	2.38036	2.33013
C	ENSMUSG00000030393	Zik1	2.24196	2.0004	2.43297	2.31181
C	ENSMUSG00000037594	Clba1	2.24129	2.36929	2.76914	2.59617
C	ENSMUSG00000022833	Ccdc14	2.24111	2.33642	2.16738	2.31908
C	ENSMUSG00000022471	Xrcc6	2.24086	1.69691	2.06817	1.74137
C	ENSMUSG00000041747	Utp15	2.23877	1.56978	2.14861	1.74833
C	ENSMUSG00000026548	Slamf9	2.23736	3.27559	2.23142	1.90039
C	ENSMUSG00000049932	H2ax	2.23261	1.78347	2.93403	2.97976
C	ENSMUSG00000016946	Kctd5	2.23117	1.20879	2.6181	2.16882
C	ENSMUSG00000021645	Smn1	2.2295	1.57497	1.82802	1.50487
C	ENSMUSG00000062515	Fabp4	2.2272	2.93198	2.67302	2.41923
C	ENSMUSG00000027454	Gins1	2.22245	1.8931	1.73293	1.61029
C	ENSMUSG00000028378	Ptgr1	2.22223	2.25894	1.91643	1.5251
C	ENSMUSG00000024170	Telo2	2.21887	1.87466	2.49614	2.46567
C	ENSMUSG00000010048	Ifrd2	2.21812	2.14885	1.93797	1.92142
C	ENSMUSG00000038372	Gmds	2.21797	2.31423	0.990074	1.09058
C	ENSMUSG00000021365	Nedd9	2.2167	2.30255	1.92404	1.26481
C	ENSMUSG00000027423	Snx5	2.21598	2.03818	2.31387	2.1383
C	ENSMUSG00000033272	Slc35a4	2.21556	1.45591	1.99379	1.64098
C	ENSMUSG00000021276	Cinp	2.21411	1.40685	1.95214	1.45331
C	ENSMUSG00000003438	Timm50	2.21336	1.7388	2.32314	1.97877
C	ENSMUSG00000030060	Hmces	2.21278	1.2876	1.91886	1.14401
C	ENSMUSG00000031787	Katnb1	2.21221	1.73508	1.82703	1.71476
C	ENSMUSG00000025995	Wdr75	2.21138	1.68393	1.92548	1.77065
C	ENSMUSG00000071451	Psmg4	2.21063	1.98066	1.68063	1.56297
C	ENSMUSG00000022792	Yars2	2.20763	1.7515	2.36844	2.0619
C	ENSMUSG00000020973	Dnaaf2	2.20695	1.69239	1.90599	2.13397
C	ENSMUSG00000021986	Amer2	2.20529	1.97768	0.949835	1.1067
C	ENSMUSG00000028318	Polr1e	2.20305	2.01996	2.09124	2.24558
C	ENSMUSG00000078185	Chml	2.20304	2.08947	1.39152	1.29061
C	ENSMUSG00000007029	Vars	2.20072	1.83643	2.73273	2.81184
C	ENSMUSG00000041319	Thoc6	2.19833	1.49824	2.57848	2.26551
C	ENSMUSG00000023349	Clec4n	2.19765	2.57064	2.67392	1.78195
C	ENSMUSG00000024824	Rad9a	2.193	1.66441	2.52713	1.97638
C	ENSMUSG00000026627	Pacc1	2.19134	1.94603	2.01797	1.47978
C	ENSMUSG00000028540	Dph2	2.19131	1.47115	2.63757	2.43504
C	ENSMUSG00000028729	Ebna1bp2	2.18825	1.7395	1.59273	1.52225
C	ENSMUSG00000030107	Usp18	2.18625	2.87552	2.51851	2.25289
C	ENSMUSG00000031848	Lsm4	2.18543	1.96636	1.92491	1.92759
C	ENSMUSG00000006273	Atp6v1b2	2.18506	1.42481	2.3667	1.23294
C	ENSMUSG00000029415	Sdad1	2.18451	1.79425	2.13412	2.14651
C	ENSMUSG00000025817	Nudt5	2.18011	1.88328	2.10668	1.75218
C	ENSMUSG00000023147	Get1	2.17958	1.87756	2.84895	2.43056
C	ENSMUSG00000031976	Urb2	2.17919	1.42732	2.1321	1.83175
C	ENSMUSG00000027185	Nat10	2.17655	1.59957	1.93504	1.84575
C	ENSMUSG00000025915	Sgk3	2.17478	1.69683	1.63563	1.42103
C	ENSMUSG00000027663	Zmat3	2.1744	1.67975	2.08882	2.21597
C	ENSMUSG00000034681	Rnps1	2.17334	1.65587	1.62207	1.67055
C	ENSMUSG00000018068	Ints2	2.16517	1.68968	2.22812	1.80962
C	ENSMUSG00000059552	Trp53	2.16329	2.09216	2.36702	2.43183
C	ENSMUSG00000028034	Fubp1	2.16255	1.64976	1.66068	1.20905
C	ENSMUSG00000018983	E2f2	2.16239	1.91315	2.13862	2.27148
C	ENSMUSG00000002718	Cse1l	2.16212	1.63747	2.06404	1.8111
C	ENSMUSG00000024790	Sac3d1	2.16176	1.15802	1.91718	1.22432
C	ENSMUSG00000029507	Pus1	2.16019	1.72474	2.19318	1.96035
C	ENSMUSG00000063480	Snu13	2.15781	1.87481	2.85742	2.59599
C	ENSMUSG00000019961	Tmpo	2.157	1.849	1.84465	1.7145
C	ENSMUSG00000022883	Robo1	2.15668	1.33599	2.37179	1.75095
C	ENSMUSG00000001674	Ddx18	2.15505	1.47387	2.06227	1.84072
C	ENSMUSG00000030726	Pold3	2.15407	1.77813	1.37434	1.24749
C	ENSMUSG00000039509	Nup133	2.15316	1.76168	2.26087	2.07457
C	ENSMUSG00000023903	Mmp25	2.14894	2.2395	5.38476	4.99881
C	ENSMUSG00000041438	Utp4	2.14639	1.42694	2.24428	1.948
C	ENSMUSG00000056665	Them6	2.14611	2.41646	2.85944	3.04896
C	ENSMUSG00000042684	Npl	2.14475	2.17404	2.31943	1.67342
C	ENSMUSG00000037070	Rbmxl1	2.14341	1.59399	2.03086	1.71732
C	ENSMUSG00000032481	Smarcc1	2.1432	1.65804	1.68338	1.87219
C	ENSMUSG00000020430	Pes1	2.13903	1.76055	2.09016	1.95125
C	ENSMUSG00000026213	Stk11ip	2.13691	1.58936	1.81808	1.60709
C	ENSMUSG00000029246	Ppat	2.13654	1.60909	1.38355	1.1674
C	ENSMUSG00000052146	Rps10	2.1352	1.5793	1.7797	1.45575
C	ENSMUSG00000049764	Zfp280b	2.13399	1.36648	2.17826	1.54132
C	ENSMUSG00000001785	Pwp1	2.13046	1.54438	1.93458	1.83899
C	ENSMUSG00000056708	Ier5	2.12725	1.97758	2.07988	1.32876
C	ENSMUSG00000060038	Dhps	2.12558	1.25022	2.16341	1.75426
C	ENSMUSG00000039738	Slx4	2.11943	1.53014	1.8045	1.42111
C	ENSMUSG00000019813	Cep57l1	2.11848	2.15895	1.47215	1.31586
C	ENSMUSG00000026019	Wdr12	2.11694	1.79553	2.24521	2.19217
C	ENSMUSG00000027430	Dtd1	2.11303	1.50394	1.85907	1.46041
C	ENSMUSG00000031353	Rbbp7	2.10723	1.66239	2.22047	2.03302
C	ENSMUSG00000036022	Fam122b	2.10643	1.95319	1.26874	1.0876
C	ENSMUSG00000020526	Znhit3	2.10566	1.50438	2.18968	1.96932
C	ENSMUSG00000020766	Galk1	2.10349	1.48932	2.42619	2.27167
C	ENSMUSG00000020935	Dcakd	2.10016	1.22946	1.76266	1.21646
C	ENSMUSG00000018651	Tada2a	2.09505	1.88945	1.47258	1.794
C	ENSMUSG00000024498	Tcerg1	2.09472	1.52513	1.26771	1.33728
C	ENSMUSG00000033285	Wdr3	2.09423	1.44749	1.93536	1.52319
C	ENSMUSG00000038214	Bend3	2.09403	1.46806	2.20809	2.06384
C	ENSMUSG00000021018	Polr2h	2.09345	1.76437	1.78182	1.77666
C	ENSMUSG00000028560	Usp1	2.09246	1.48843	1.59956	1.3918
C	ENSMUSG00000038126	Mphosph9	2.09185	1.79978	2.46764	2.12712
C	ENSMUSG00000004952	Rasa4	2.09149	2.66895	2.00572	1.61824
C	ENSMUSG00000041238	Rbbp8	2.09093	2.03576	1.17971	1.43443
C	ENSMUSG00000090553	Snrpe	2.08787	1.60093	2.24611	2.0046
C	ENSMUSG00000066595	Flvcr1	2.0863	1.65352	2.33064	2.05957
C	ENSMUSG00000018927	Ccl6	2.08595	2.40748	2.2861	2.3287
C	ENSMUSG00000022962	Gart	2.08567	1.67443	2.18729	2.19695
C	ENSMUSG00000031527	Eri1	2.08219	1.57628	1.72163	1.33968
C	ENSMUSG00000096403	Rnps1-ps	2.08081	1.5313	1.77207	1.59224
C	ENSMUSG00000027067	Ssrp1	2.07878	1.51577	1.72895	1.45545
C	ENSMUSG00000005370	Msh6	2.07673	1.66157	1.63236	1.39617
C	ENSMUSG00000070323	Mmp27	2.0761	2.8045	1.75958	2.05473
C	ENSMUSG00000109865	Hspa14	2.07579	1.67252	1.61184	1.30579
C	ENSMUSG00000047719	Ubiad1	2.07186	1.58796	2.16499	1.84544
C	ENSMUSG00000033983	Coil	2.07111	1.87684	2.11586	1.99135
C	ENSMUSG00000074802	Gas2l3	2.06989	1.96936	1.9941	1.43535
C	ENSMUSG00000026174	Cnot9	2.06857	1.52915	1.78124	1.56715
C	ENSMUSG00000022248	Rad1	2.06855	2.12293	2.08382	2.17447
C	ENSMUSG00000044583	Tlr7	2.06785	2.98417	2.12226	2.31118
C	ENSMUSG00000024078	Ttc27	2.0672	1.73195	2.17966	2.06284
C	ENSMUSG00000040479	Dgkz	2.06374	1.30017	1.75041	1.19219
C	ENSMUSG00000040282	Cdin1	2.06346	1.52583	1.71929	1.28199
C	ENSMUSG00000027804	Ppid	2.06306	1.89454	1.69644	1.5266
C	ENSMUSG00000037060	Cavin3	2.0624	2.27235	2.62226	2.00312
C	ENSMUSG00000038256	Bcl9	2.06239	1.24502	1.55372	1.02687
C	ENSMUSG00000020453	Patz1	2.06237	1.63965	2.57795	2.76579
C	ENSMUSG00000020929	Eftud2	2.06098	1.80285	2.04842	2.03148
C	ENSMUSG00000020290	Xpo1	2.05668	1.64812	1.89291	1.41698
C	ENSMUSG00000018433	Nol11	2.05642	1.60001	1.71069	1.34168
C	ENSMUSG00000029777	Gars	2.05627	1.69426	2.0008	2.15374
C	ENSMUSG00000027968	Larp7	2.05414	1.656	1.44077	1.13965
C	ENSMUSG00000023830	Igf2r	2.05414	1.14456	1.60771	1.2085
C	ENSMUSG00000026832	Cytip	2.05412	3.03237	1.91276	2.13647
C	ENSMUSG00000040549	Ckap5	2.05115	1.67774	1.65858	1.32817
C	ENSMUSG00000047022	Mipol1	2.05009	1.33854	2.17127	1.89867
C	ENSMUSG00000036246	Gmip	2.04758	1.63985	1.44415	1.28631
C	ENSMUSG00000026456	Cyb5r1	2.04258	1.69571	2.49768	2.32923
C	ENSMUSG00000035215	Lsm7	2.04243	1.56377	1.68943	1.4639
C	ENSMUSG00000049907	Rasl11b	2.04221	1.31984	1.7394	1.80586
C	ENSMUSG00000040618	Pck2	2.03903	2.75412	2.20509	2.88605
C	ENSMUSG00000029594	Rbm19	2.0365	1.34037	1.65535	1.4779
C	ENSMUSG00000028334	Nans	2.03576	1.2626	1.61332	1.18853
C	ENSMUSG00000026281	Dtymk	2.03513	1.81743	2.15306	1.98861
C	ENSMUSG00000025780	Itih5	2.03453	2.12338	1.82152	1.82725
C	ENSMUSG00000018697	Aatf	2.03423	1.36486	1.42785	1.13539
C	ENSMUSG00000101188	Eif4a-ps4	2.03009	1.49626	1.79372	1.52244
C	ENSMUSG00000049950	Rpp38	2.02954	2.3422	1.62736	1.65571
C	ENSMUSG00000022427	Tomm22	2.02924	1.70838	2.33067	2.16419
C	ENSMUSG00000063810	Alms1	2.02573	1.63525	1.70154	1.26637
C	ENSMUSG00000019297	Nop9	2.02382	1.25217	1.96779	1.67996
C	ENSMUSG00000029916	Agk	2.02119	1.75469	1.87939	1.74271
C	ENSMUSG00000028581	Laptm5	2.01974	2.53284	1.69769	1.64039
C	ENSMUSG00000024054	Smchd1	2.01901	1.60069	1.8271	1.36306
C	ENSMUSG00000021418	Rpp40	2.0152	1.56214	1.55584	1.33442
C	ENSMUSG00000006498	Ptbp1	2.01385	1.53874	1.66302	1.50163
C	ENSMUSG00000041057	Wdr43	2.01275	1.52571	1.72152	1.83274
C	ENSMUSG00000024528	Srfbp1	2.01179	1.52858	1.26147	1.04104
C	ENSMUSG00000033307	Mif	2.01159	1.92063	2.33582	2.27649
C	ENSMUSG00000018446	C1qbp	2.01128	1.55162	1.99718	2.01787
C	ENSMUSG00000022234	Cct5	2.01078	1.60943	1.72372	1.5095
C	ENSMUSG00000036940	Kdm1a	2.01008	1.19446	1.87639	1.69555
C	ENSMUSG00000021457	Syk	2.00875	2.70974	1.74162	1.45398
C	ENSMUSG00000053600	Zfp472	2.00581	2.08094	1.27196	1.26727
C	ENSMUSG00000001440	Kpnb1	2.00434	1.45818	1.90009	1.58391
C	ENSMUSG00000027132	Katnbl1	2.00401	1.24558	1.77975	1.37686
C	ENSMUSG00000067274	Rplp0	2.00216	1.761	2.2327	2.29468
C	ENSMUSG00000095567	Noc2l	1.99741	1.64456	1.90092	1.88911
C	ENSMUSG00000024811	Tnks2	1.99462	1.26294	1.93478	1.48984
C	ENSMUSG00000048279	Sacs	1.99288	1.93344	2.07914	1.65646
C	ENSMUSG00000031508	Ankrd10	1.99215	1.47895	2.281	1.96845
C	ENSMUSG00000044018	Mrpl50	1.99085	1.30155	1.63774	1.22304
C	ENSMUSG00000025967	Eef1b2	1.98906	1.76545	1.81711	1.96435
C	ENSMUSG00000005566	Trim28	1.98871	1.60034	2.13582	2.07045
C	ENSMUSG00000028234	Rps20	1.98795	1.94441	2.22615	2.55456
C	ENSMUSG00000025132	Arhgdia	1.98736	1.42391	1.74334	1.35953
C	ENSMUSG00000029551	Psmg3	1.98712	1.31027	1.95302	1.49129
C	ENSMUSG00000000561	Wdr77	1.98462	1.45362	2.06881	2.15772
C	ENSMUSG00000026271	Gpr35	1.98397	3.07286	2.78374	2.50797
C	ENSMUSG00000020211	Sf3a2	1.98231	1.45836	1.93358	1.94413
C	ENSMUSG00000020255	Nopchap1	1.97565	1.51232	2.16165	2.0225
C	ENSMUSG00000043004	Gng2	1.97539	2.56416	1.25302	1.72733
C	ENSMUSG00000034024	Cct2	1.9753	1.54048	1.69428	1.50022
C	ENSMUSG00000031928	Mre11a	1.97326	1.60781	1.94963	1.67042
C	ENSMUSG00000067150	Xpo5	1.97258	1.4188	2.00414	1.73685
C	ENSMUSG00000017548	Suz12	1.97229	1.43978	1.57254	1.36366
C	ENSMUSG00000106943	Dancr	1.97167	1.72778	2.59395	2.26767
C	ENSMUSG00000049553	Polr1a	1.9716	1.49654	1.90843	1.74337
C	ENSMUSG00000036023	Parp2	1.97113	1.75564	1.69941	1.37955
C	ENSMUSG00000062012	Zfp13	1.96496	1.18744	1.38	1.79954
C	ENSMUSG00000029149	Krtcap3	1.9634	1.19219	1.43033	1.39442
C	ENSMUSG00000061393	Acvr2b	1.96214	1.64292	2.24725	2.39584
C	ENSMUSG00000071172	Srsf3	1.95858	1.69838	2.14184	1.9972
C	ENSMUSG00000062580	Timm17a	1.95578	1.23388	1.59097	1.14875
C	ENSMUSG00000028609	Magoh	1.95332	1.56252	1.28814	1.01766
C	ENSMUSG00000025794	Rpl14	1.95007	1.60873	1.39321	1.46431
C	ENSMUSG00000028902	Sf3a3	1.94823	1.49157	1.32438	1.02141
C	ENSMUSG00000027667	Zfp639	1.94821	1.44088	1.525	1.46975
C	ENSMUSG00000025602	Zfp202	1.94794	1.79905	1.92285	1.89517
C	ENSMUSG00000071644	Eef1g	1.94664	1.65217	1.8057	1.85273
C	ENSMUSG00000008683	Rps15a	1.94585	1.84248	1.9465	2.12926
C	ENSMUSG00000017167	Cntnap1	1.9454	1.5202	2.44199	2.46821
C	ENSMUSG00000017999	Ddx27	1.94429	1.50015	1.45906	1.57593
C	ENSMUSG00000038208	Pgap3	1.94393	1.72578	1.877	2.12049
C	ENSMUSG00000029817	Tra2a	1.94352	1.48486	1.60091	1.23368
C	ENSMUSG00000036752	Tubb4b	1.94107	1.54633	2.07189	1.6646
C	ENSMUSG00000022544	Eef2kmt	1.93792	1.54402	2.27077	2.11437
C	ENSMUSG00000031948	Kars	1.9366	1.21393	1.77054	1.5117
C	ENSMUSG00000033373	Fntb	1.93558	1.61418	2.00423	2.13664
C	ENSMUSG00000022557	Bop1	1.93507	1.2043	2.31257	2.00772
C	ENSMUSG00000022895	Ets2	1.9348	1.35066	1.85055	1.31735
C	ENSMUSG00000059040	Eno1b	1.93447	1.69276	1.36741	1.03361
C	ENSMUSG00000032435	Dync1li1	1.93131	1.24443	1.54345	1.21807
C	ENSMUSG00000018040	Rrp7a	1.93013	1.2608	1.52938	1.23907
C	ENSMUSG00000063317	Usp31	1.92788	1.93864	1.78832	1.86875
C	ENSMUSG00000021326	Trim27	1.92665	1.15654	1.75711	1.31442
C	ENSMUSG00000037601	Nme1	1.92605	1.49432	1.78622	1.5552
C	ENSMUSG00000090290	Tarbp1	1.92585	1.32948	1.95987	1.94912
C	ENSMUSG00000041688	Amot	1.92292	1.42591	2.07147	1.28795
C	ENSMUSG00000030019	Fbxl14	1.91972	1.36239	1.62173	1.4019
C	ENSMUSG00000024659	Anxa1	1.91959	2.54792	1.68304	1.31275
C	ENSMUSG00000047721	Bola2	1.91441	1.35613	1.55141	1.35613
C	ENSMUSG00000019823	Mical1	1.91406	2.65155	1.96265	1.72725
C	ENSMUSG00000039756	Dnttip2	1.91363	1.48386	1.23257	1.07571
C	ENSMUSG00000025436	Atp23	1.91229	1.13838	1.34214	1.15595
C	ENSMUSG00000028629	Exo5	1.91135	1.96863	1.12884	1.1123
C	ENSMUSG00000028882	Ppp1r8	1.91123	1.33429	1.93865	1.47858
C	ENSMUSG00000006576	Slc4a3	1.91049	2.14289	3.72072	4.36241
C	ENSMUSG00000002319	Ipo4	1.90613	1.63946	1.80211	2.03322
C	ENSMUSG00000024737	Slc15a3	1.90503	2.6127	1.82185	1.36179
C	ENSMUSG00000022554	Hgh1	1.90442	1.61396	2.62335	2.7511
C	ENSMUSG00000030811	Fbxl19	1.90105	1.27197	1.96177	2.01753
C	ENSMUSG00000028907	Utp11	1.90069	1.20273	1.43305	1.15959
C	ENSMUSG00000018239	Zcchc10	1.89937	1.06993	1.80091	1.23264
C	ENSMUSG00000022186	Oxct1	1.89839	2.30078	1.61518	1.43651
C	ENSMUSG00000030505	Prmt3	1.89782	1.58748	2.06695	1.97597
C	ENSMUSG00000019808	Adat2	1.89719	1.62735	1.41747	1.56938
C	ENSMUSG00000026480	Ncf2	1.89512	2.74512	1.79873	1.5303
C	ENSMUSG00000043542	Zc2hc1a	1.89379	1.45845	1.44904	1.24289
C	ENSMUSG00000064326	Siva1	1.89325	1.98381	2.31168	2.2246
C	ENSMUSG00000053414	Hunk	1.89188	1.31016	1.44843	1.4958
C	ENSMUSG00000038900	Rpl12	1.88985	1.86358	1.98718	2.25289
C	ENSMUSG00000021951	Eef1akmt1	1.88974	1.49616	2.25553	1.84801
C	ENSMUSG00000087590	Epb41l4aos	1.8883	1.58034	1.45376	1.76575
C	ENSMUSG00000026496	Parp1	1.88807	1.46589	2.0491	1.94859
C	ENSMUSG00000033960	Jcad	1.88799	1.57099	1.69604	1.6205
C	ENSMUSG00000043421	Hilpda	1.88645	2.28697	2.58201	3.25331
C	ENSMUSG00000038685	Rtel1	1.88638	1.53504	1.82698	1.89088
C	ENSMUSG00000067148	Polr1c	1.8853	1.49609	1.78711	1.85263
C	ENSMUSG00000030007	Cct7	1.88426	1.38259	1.98579	1.54967
C	ENSMUSG00000031910	Has3	1.88367	1.85844	1.48054	1.71145
C	ENSMUSG00000062373	Tmem65	1.88274	1.70966	2.05546	1.97742
C	ENSMUSG00000028582	Cc2d1b	1.88178	1.53924	1.94432	1.88634
C	ENSMUSG00000021116	Eif2s1	1.88178	1.54086	1.51459	1.39598
C	ENSMUSG00000018379	Srsf1	1.88125	1.42098	1.78396	1.63953
C	ENSMUSG00000052752	Traf7	1.88078	1.10805	1.54021	1.35454
C	ENSMUSG00000030752	Kdm8	1.88066	1.50733	1.99012	1.79994
C	ENSMUSG00000028484	Psip1	1.87844	1.5315	1.27638	1.13964
C	ENSMUSG00000021595	Nsun2	1.87802	1.26436	1.98498	1.75116
C	ENSMUSG00000053746	Ptrh1	1.87733	1.53029	1.97832	1.89595
C	ENSMUSG00000031832	Taf1c	1.87653	1.56466	2.32742	2.17275
C	ENSMUSG00000063275	Hacd1	1.87379	1.65019	1.54244	1.441
C	ENSMUSG00000061479	Snrpa	1.87288	1.4333	1.80211	1.60056
C	ENSMUSG00000078651	Aoc2	1.87264	1.59322	1.9171	1.95316
C	ENSMUSG00000049823	Zbtb12	1.8716	1.73824	1.63859	1.93721
C	ENSMUSG00000071662	Polr2g	1.86998	1.04871	1.73979	1.10603
C	ENSMUSG00000049957	Ccdc137	1.86975	1.56524	1.8458	1.62579
C	ENSMUSG00000070462	Tlnrd1	1.86554	1.468	1.53091	1.14493
C	ENSMUSG00000003865	Gys1	1.86225	1.11228	1.6146	1.0346
C	ENSMUSG00000040767	Snrnp25	1.86208	1.86485	1.99277	2.11708
C	ENSMUSG00000018509	Cenpv	1.86132	1.63904	1.86614	1.78261
C	ENSMUSG00000090704	Trp53-ps	1.86111	1.79455	2.38324	2.70331
C	ENSMUSG00000022372	Sla	1.86078	2.59934	2.26337	1.92548
C	ENSMUSG00000029703	Lrwd1	1.86046	1.50043	1.88006	2.0608
C	ENSMUSG00000027552	E2f5	1.86037	1.46607	1.85877	1.46023
C	ENSMUSG00000027509	Rae1	1.85967	1.26186	2.08797	1.92503
C	ENSMUSG00000040952	Rps19	1.85717	1.6674	1.97235	2.09769
C	ENSMUSG00000090862	Rps13	1.85621	1.49924	1.89296	1.95317
C	ENSMUSG00000022816	Fstl1	1.85377	1.83685	1.71023	1.37129
C	ENSMUSG00000079435	Rpl36a	1.84807	1.7885	1.98361	2.11648
C	ENSMUSG00000025962	Fastkd2	1.84699	1.58268	1.92015	1.69602
C	ENSMUSG00000022718	Dgcr8	1.8467	1.57274	1.20161	1.37369
C	ENSMUSG00000005718	Tfap4	1.84491	1.77321	1.92856	2.1539
C	ENSMUSG00000007892	Rplp1	1.84443	1.83768	2.57394	2.82372
C	ENSMUSG00000030741	Spns1	1.84413	1.28157	2.31686	1.72693
C	ENSMUSG00000063524	Eno1	1.84398	1.54745	2.49899	2.19592
C	ENSMUSG00000020307	Cdc34	1.8417	1.09852	1.95934	1.49583
C	ENSMUSG00000033020	Polr2f	1.84121	1.36294	1.76404	1.4506
C	ENSMUSG00000031422	Morf4l2	1.83933	1.12557	1.66534	1.00882
C	ENSMUSG00000035561	Aldh1b1	1.83924	1.57053	1.82922	1.45922
C	ENSMUSG00000062797	Hikeshi	1.83812	1.38375	2.18357	1.67797
C	ENSMUSG00000032657	Fam189b	1.83685	1.98383	2.2605	2.00047
C	ENSMUSG00000026421	Csrp1	1.83511	1.87144	1.80197	1.43185
C	ENSMUSG00000024258	Polr2d	1.8331	1.25016	1.97232	1.72806
C	ENSMUSG00000004393	Ddx56	1.83299	1.18055	2.19548	2.00899
C	ENSMUSG00000030539	Sema4b	1.83239	1.71812	1.30617	1.01742
C	ENSMUSG00000029191	Rfc1	1.83212	1.37828	1.54675	1.27943
C	ENSMUSG00000061607	Mdc1	1.8315	1.53128	1.22522	1.08825
C	ENSMUSG00000024097	Srsf7	1.83026	1.57478	2.01563	1.73626
C	ENSMUSG00000030609	Aen	1.83006	1.48464	1.53505	1.47921
C	ENSMUSG00000086290	Snhg12	1.82816	1.55693	1.82813	1.6758
C	ENSMUSG00000034674	Tdg	1.82569	1.35706	0.905882	1.26512
C	ENSMUSG00000034793	G6pc3	1.82282	1.21503	2.16542	1.75802
C	ENSMUSG00000055067	Smyd3	1.82215	1.43646	1.41377	1.44439
C	ENSMUSG00000030232	Aebp2	1.82155	1.59931	1.591	1.82716
C	ENSMUSG00000020869	Lrrc59	1.82085	1.42767	2.05781	1.91198
C	ENSMUSG00000022414	Tab1	1.82039	1.74525	2.12276	2.46785
C	ENSMUSG00000022702	Hira	1.81993	1.20323	2.00012	2.03142
C	ENSMUSG00000025049	Taf5	1.81978	1.64226	1.5894	1.3702
C	ENSMUSG00000059070	Rpl18	1.81219	1.62462	2.26575	2.37369
C	ENSMUSG00000016018	Mtrex	1.8105	1.43284	1.4671	1.26383
C	ENSMUSG00000025362	Rps26	1.80968	1.60093	1.23582	1.41377
C	ENSMUSG00000022314	Rad21	1.80891	1.38786	1.41486	1.13139
C	ENSMUSG00000038622	Med30	1.80817	1.23166	1.83294	1.59885
C	ENSMUSG00000060036	Rpl3	1.80799	1.61109	2.06	2.23561
C	ENSMUSG00000015711	Prune1	1.80697	1.05353	1.84939	1.10196
C	ENSMUSG00000020918	Kat2a	1.80592	1.4002	1.79555	1.92248
C	ENSMUSG00000001305	Rrp15	1.80497	1.39745	1.16215	1.08079
C	ENSMUSG00000002984	Tomm40	1.80426	1.27245	1.65319	1.59326
C	ENSMUSG00000028948	Nol9	1.80333	1.20219	1.71187	1.66257
C	ENSMUSG00000032803	Cdv3	1.80301	1.23689	1.54621	1.38991
C	ENSMUSG00000028683	Eif2b3	1.80172	1.19317	1.77782	1.74387
C	ENSMUSG00000054079	Utp18	1.80147	1.06887	1.50708	1.232
C	ENSMUSG00000044149	Nkrf	1.80104	1.56	1.58339	1.53625
C	ENSMUSG00000022283	Pabpc1	1.80035	1.61503	1.29015	1.46178
C	ENSMUSG00000016477	E2f3	1.79982	1.56367	2.07309	2.26487
C	ENSMUSG00000074825	Itpripl1	1.79639	1.29268	1.88065	1.54897
C	ENSMUSG00000020706	Ftsj3	1.7947	1.2886	1.50352	1.35785
C	ENSMUSG00000042462	Dctpp1	1.79371	1.48316	1.98623	1.88824
C	ENSMUSG00000021597	Slf1	1.79315	2.04237	1.65693	1.66373
C	ENSMUSG00000024764	Naa40	1.79149	1.59114	1.91645	2.02208
C	ENSMUSG00000035021	Baz1a	1.79024	1.50823	0.895338	1.00148
C	ENSMUSG00000022721	Trmt2a	1.7902	1.36297	2.21229	1.89068
C	ENSMUSG00000029642	Polr1d	1.78948	1.2657	1.81533	1.54013
C	ENSMUSG00000008333	Snrpb2	1.78912	1.35361	1.31159	1.09462
C	ENSMUSG00000027641	Rbl1	1.78903	2.12843	1.45234	1.52974
C	ENSMUSG00000057406	Nsd2	1.78799	1.27344	1.79657	1.45041
C	ENSMUSG00000022378	Cyrib	1.78631	1.73392	1.2904	1.25856
C	ENSMUSG00000026127	Imp4	1.78621	1.33854	1.83606	1.5682
C	ENSMUSG00000006463	Zdhhc24	1.78586	1.01553	1.48013	1.17894
C	ENSMUSG00000021932	Rnaseh2b	1.78586	1.12415	1.37409	1.02667
C	ENSMUSG00000068101	Cenpm	1.7836	1.83575	1.97419	1.80204
C	ENSMUSG00000038525	Armc10	1.78345	1.52201	1.42454	1.46365
C	ENSMUSG00000000751	Rpa1	1.78308	1.69221	1.87833	1.92272
C	ENSMUSG00000040688	Tbl3	1.78276	1.35997	2.2853	2.4042
C	ENSMUSG00000027905	Ddx20	1.78258	1.2919	1.23223	1.22678
C	ENSMUSG00000030942	Thumpd1	1.78174	1.68094	1.32752	1.48435
C	ENSMUSG00000031749	St3gal2	1.78036	1.37072	2.07175	1.41679
C	ENSMUSG00000018507	Trpv2	1.78003	2.73085	1.79063	1.93531
C	ENSMUSG00000025613	Cct8	1.77982	1.31232	1.53412	1.20404
C	ENSMUSG00000084349	Rpl3-ps1	1.77971	1.43465	1.89189	2.03566
C	ENSMUSG00000056724	Nbeal2	1.7775	1.65029	2.23689	1.95534
C	ENSMUSG00000026159	Agfg1	1.77735	1.12085	1.8321	1.19529
C	ENSMUSG00000035890	Rnf126	1.77552	1.37413	1.99792	2.06136
C	ENSMUSG00000020740	Gga3	1.77454	1.15213	1.47686	1.21838
C	ENSMUSG00000018848	Rars	1.77177	1.32924	1.5544	1.19137
C	ENSMUSG00000032171	Pin1	1.77103	1.00759	1.75071	1.23639
C	ENSMUSG00000056459	Zbtb25	1.77029	1.81402	1.17167	1.41139
C	ENSMUSG00000079003	Samd1	1.77004	1.36217	1.81574	1.57826
C	ENSMUSG00000051557	Pusl1	1.76863	1.24163	1.96911	1.91586
C	ENSMUSG00000062997	Rpl35	1.76728	1.65814	0.978095	1.01459
C	ENSMUSG00000015165	Hnrnpl	1.76522	1.42351	1.65899	1.61527
C	ENSMUSG00000059796	Eif4a1	1.76499	1.33661	1.54321	1.30645
C	ENSMUSG00000012848	Rps5	1.7632	1.6234	1.93725	2.23052
C	ENSMUSG00000046380	Jrk	1.76245	2.28416	1.92515	2.93694
C	ENSMUSG00000040681	Hmgn1	1.76211	1.14154	1.56041	1.15161
C	ENSMUSG00000068856	Sf3b4	1.76209	1.06412	1.77578	1.68952
C	ENSMUSG00000035049	Rrp12	1.76117	1.16385	2.04315	1.93446
C	ENSMUSG00000000776	Polr3d	1.76062	1.52292	1.28898	1.42462
C	ENSMUSG00000036992	Nxt1	1.75989	1.07318	1.4805	1.08851
C	ENSMUSG00000031388	Naa10	1.75812	1.27378	1.51363	1.35981
C	ENSMUSG00000025047	Pdcd11	1.75737	1.1472	1.53661	1.32834
C	ENSMUSG00000040857	Erf	1.75593	1.00298	1.4655	1.36008
C	ENSMUSG00000030880	Polr3e	1.75576	1.27037	1.66353	2.33321
C	ENSMUSG00000037740	Mrps26	1.75435	1.10721	1.57958	1.0628
C	ENSMUSG00000033257	Ttll4	1.75326	1.384	1.91292	1.84266
C	ENSMUSG00000042729	Wdr74	1.75317	1.04757	1.76393	1.71355
C	ENSMUSG00000044847	Lsm11	1.75316	1.368	2.21764	1.79427
C	ENSMUSG00000034867	Ankrd27	1.75236	1.01931	1.42534	1.2049
C	ENSMUSG00000063316	Rpl27	1.7521	1.52082	2.04766	2.04114
C	ENSMUSG00000007739	Cct4	1.74891	1.39163	1.78111	1.67284
C	ENSMUSG00000033364	Usp37	1.74858	1.42832	1.64674	1.49141
C	ENSMUSG00000003808	Farsa	1.74618	1.15255	1.80094	1.80829
C	ENSMUSG00000042389	Tsen2	1.74342	1.76441	1.47027	1.56375
C	ENSMUSG00000026608	Kctd3	1.74276	1.02789	1.48832	1.14231
C	ENSMUSG00000009535	Rnmt	1.74122	1.01163	1.8872	1.81622
C	ENSMUSG00000031167	Rbm3	1.74097	1.32091	1.75964	2.04659
C	ENSMUSG00000071652	Ints5	1.73732	1.19537	1.90577	1.95837
C	ENSMUSG00000024370	Cdc23	1.73704	1.26272	1.42306	1.24634
C	ENSMUSG00000001034	Mapk7	1.737	1.79671	1.44208	1.54347
C	ENSMUSG00000040195	Nemp1	1.73496	1.78101	1.79996	1.62988
C	ENSMUSG00000023953	Polh	1.734	1.75192	2.05725	1.61592
C	ENSMUSG00000029836	Cbx3	1.73371	1.12732	1.57902	1.25221
C	ENSMUSG00000033596	Rfwd3	1.73072	1.17842	1.72486	1.49987
C	ENSMUSG00000057841	Rpl32	1.7305	1.5241	1.37302	1.44014
C	ENSMUSG00000000290	Itgb2	1.72901	2.41087	1.66047	1.21637
C	ENSMUSG00000003429	Rps11	1.72801	1.4465	2.12346	2.13048
C	ENSMUSG00000066148	Prpf4	1.72738	1.29442	1.70075	1.4692
C	ENSMUSG00000003644	Rps6ka1	1.72736	1.1838	1.84776	1.52577
C	ENSMUSG00000016757	Ttll12	1.72459	1.34015	1.91785	1.88088
C	ENSMUSG00000030689	Ino80e	1.72321	1.05768	1.72968	1.19685
C	ENSMUSG00000024493	Lars	1.72276	1.39306	1.91981	1.88813
C	ENSMUSG00000028330	Ncbp1	1.72229	1.3125	1.53505	1.35237
C	ENSMUSG00000032431	Crtap	1.72045	1.89161	1.89956	1.95021
C	ENSMUSG00000025290	Rps24	1.72009	1.58422	1.01093	1.05223
C	ENSMUSG00000038893	Fam117a	1.71947	1.57667	1.61215	1.71677
C	ENSMUSG00000037325	Bbs7	1.71779	1.74841	1.17516	1.13772
C	ENSMUSG00000018882	Mrpl45	1.71589	1.19029	1.49436	1.04432
C	ENSMUSG00000022142	Nup155	1.71568	1.48187	1.67764	1.60354
C	ENSMUSG00000001855	Nup214	1.71559	1.26421	1.48739	1.37812
C	ENSMUSG00000042719	Naa25	1.71415	1.34514	1.83342	1.66424
C	ENSMUSG00000056076	Eif3b	1.7135	1.26038	1.80954	1.76991
C	ENSMUSG00000002728	Naa20	1.71337	1.27152	1.86454	1.47277
C	ENSMUSG00000040747	Cd53	1.71294	2.38089	1.65722	1.28488
C	ENSMUSG00000029547	Ints1	1.71276	1.50621	2.0108	1.99669
C	ENSMUSG00000026798	Coq4	1.71262	1.68676	1.61858	1.58443
C	ENSMUSG00000030888	Rrp8	1.71235	1.12984	1.32339	1.03759
C	ENSMUSG00000025785	Exosc7	1.71149	1.33554	1.38103	1.02344
C	ENSMUSG00000038342	Mlxip	1.70831	1.42637	1.43816	1.58678
C	ENSMUSG00000032178	Ilf3	1.70583	1.47128	1.53209	1.79316
C	ENSMUSG00000032563	Mrpl3	1.70564	1.16048	1.61417	1.27865
C	ENSMUSG00000052560	Cpne8	1.70563	2.72433	2.43503	3.13606
C	ENSMUSG00000071072	Ptges3	1.70545	1.21831	1.5323	1.12998
C	ENSMUSG00000063445	Nmral1	1.70157	1.91536	1.83724	2.14653
C	ENSMUSG00000004356	Utp20	1.70069	1.20361	1.66331	1.32936
C	ENSMUSG00000029863	Casp2	1.70001	1.84746	1.72072	1.72435
C	ENSMUSG00000013736	Trnt1	1.69943	1.19197	1.45491	1.35859
C	ENSMUSG00000041459	Tardbp	1.6976	1.26304	1.80788	1.54306
C	ENSMUSG00000040521	Tsfm	1.69533	1.46302	2.11811	2.0908
C	ENSMUSG00000079036	Alkbh1	1.69481	1.49836	1.37582	1.41391
C	ENSMUSG00000037525	Bcdin3d	1.69476	1.50519	1.24374	1.32724
C	ENSMUSG00000026975	Dph7	1.69457	1.33188	1.96375	1.71788
C	ENSMUSG00000032185	Carm1	1.69445	1.28045	1.58874	1.65576
C	ENSMUSG00000001520	Nrip2	1.69432	1.73213	1.59067	1.71998
C	ENSMUSG00000031931	Ankrd49	1.69273	1.89945	1.56667	1.84196
C	ENSMUSG00000024312	Wdr46	1.69236	1.18209	1.1423	1.25927
C	ENSMUSG00000031585	Gtf2e2	1.69125	1.37487	1.38454	1.0496
C	ENSMUSG00000112023	Lilr4b	1.69104	2.89942	1.55314	1.30199
C	ENSMUSG00000043572	Pars2	1.69072	1.61722	2.07919	1.99592
C	ENSMUSG00000020923	Ubtf	1.68808	1.40579	1.24451	1.28396
C	ENSMUSG00000048758	Rpl29	1.68557	1.39916	1.72509	1.64953
C	ENSMUSG00000006360	Crip1	1.68519	1.73856	1.58178	1.4668
C	ENSMUSG00000049517	Rps23	1.68499	1.54603	1.55679	1.7348
C	ENSMUSG00000050244	Heatr1	1.68495	1.41571	2.14092	1.91587
C	ENSMUSG00000028029	Aimp1	1.68467	1.22189	1.60361	1.40619
C	ENSMUSG00000024999	Noc3l	1.68427	1.34649	1.39056	1.11583
C	ENSMUSG00000025869	Nop16	1.68392	1.44347	2.06594	2.28855
C	ENSMUSG00000036698	Ago2	1.68288	1.55652	1.42749	1.54269
C	ENSMUSG00000025050	Pcgf6	1.68257	1.2261	1.95234	2.00537
C	ENSMUSG00000030045	Mrpl19	1.68183	1.33755	1.78245	1.42391
C	ENSMUSG00000007610	Gtpbp3	1.68169	1.24599	1.76333	1.721
C	ENSMUSG00000031592	Pcm1	1.68162	1.42425	1.03411	1.03208
C	ENSMUSG00000021868	Ppif	1.68024	1.03864	1.81701	1.56562
C	ENSMUSG00000045594	Glb1	1.67707	1.36438	1.7833	1.36747
C	ENSMUSG00000038697	Taf5l	1.67585	1.34431	1.63214	1.86991
C	ENSMUSG00000066042	Med18	1.67199	1.05309	1.79018	1.69831
C	ENSMUSG00000038335	Tsr1	1.67197	1.07314	1.59202	1.24436
C	ENSMUSG00000027855	Sycp1	1.67034	1.7384	2.96425	3.2863
C	ENSMUSG00000026377	Nifk	1.66849	1.18022	1.55777	1.3423
C	ENSMUSG00000038975	Rabggtb	1.66781	1.22794	1.46321	1.24801
C	ENSMUSG00000031935	Med17	1.66702	1.14064	1.29651	1.01928
C	ENSMUSG00000027551	Zfp64	1.66427	1.1197	1.3	1.24932
C	ENSMUSG00000053332	Gas5	1.66343	1.48983	1.24496	1.33582
C	ENSMUSG00000050989	Selenon	1.66078	1.98631	1.78506	2.27735
C	ENSMUSG00000000568	Hnrnpd	1.65847	1.25708	0.85909	1.04793
C	ENSMUSG00000030084	Plxna1	1.6575	1.30823	1.62408	1.08918
C	ENSMUSG00000021374	Nup153	1.65629	1.00945	1.48148	1.09696
C	ENSMUSG00000031197	Vbp1	1.65452	1.10655	1.53525	1.13301
C	ENSMUSG00000059089	Fcgr4	1.65213	2.65633	2.0415	1.68623
C	ENSMUSG00000026245	Farsb	1.65202	1.20833	1.92167	1.56613
C	ENSMUSG00000031198	Fundc2	1.64884	1.40839	1.68229	1.53848
C	ENSMUSG00000025816	Sec61a2	1.64845	1.13066	2.17372	2.04137
C	ENSMUSG00000004455	Ppp1cc	1.64742	1.06552	1.32232	1.00687
C	ENSMUSG00000028394	Pole3	1.64736	1.18075	1.43941	1.05453
C	ENSMUSG00000093904	Tomm20	1.64554	1.09305	1.92307	1.89958
C	ENSMUSG00000022969	Il10rb	1.64467	1.55602	1.84761	1.00188
C	ENSMUSG00000026047	Poglut2	1.64435	1.84749	1.69702	1.74408
C	ENSMUSG00000048039	Isg20l2	1.64399	1.02604	1.49464	1.54898
C	ENSMUSG00000074994	Qser1	1.64287	1.08497	1.0943	1.13406
C	ENSMUSG00000066235	Pomgnt2	1.64164	1.37249	1.87482	1.88563
C	ENSMUSG00000022858	Tra2b	1.64012	1.24983	1.49413	1.06508
C	ENSMUSG00000028833	Ncdn	1.6396	1.12708	1.50038	1.6175
C	ENSMUSG00000022177	Haus4	1.63945	1.02678	1.38768	1.06536
C	ENSMUSG00000049489	Ccnq	1.63902	1.33199	1.48229	1.34893
C	ENSMUSG00000036693	Nop14	1.63807	1.08745	1.22202	1.05002
C	ENSMUSG00000030744	Rps3	1.63768	1.51408	1.74249	1.91802
C	ENSMUSG00000025439	Clns1a	1.63757	1.03536	1.39438	1.16652
C	ENSMUSG00000050855	Zfp940	1.63732	1.35697	1.41957	1.52837
C	ENSMUSG00000048668	Rhno1	1.63356	1.63005	1.37343	1.2178
C	ENSMUSG00000003099	Ppp5c	1.63325	1.1926	1.40297	1.18123
C	ENSMUSG00000023944	Hsp90ab1	1.63172	1.30467	1.30761	1.02251
C	ENSMUSG00000034321	Exosc1	1.62961	1.14316	1.42369	1.19313
C	ENSMUSG00000030471	Zdhhc13	1.62909	1.44944	1.42533	1.10374
C	ENSMUSG00000047675	Rps8	1.62774	1.40258	1.74836	1.7588
C	ENSMUSG00000002129	Sf3a1	1.62742	1.17576	1.44421	1.39487
C	ENSMUSG00000022031	Elp3	1.62624	1.03994	1.86144	1.54079
C	ENSMUSG00000000740	Rpl13	1.62576	1.47503	1.82042	1.93417
C	ENSMUSG00000042558	Adprs	1.62384	1.27086	1.68454	1.80703
C	ENSMUSG00000073791	Efcab7	1.62183	1.46862	1.57135	1.71548
C	ENSMUSG00000046873	Mbtps2	1.6216	1.35125	1.82967	1.79461
C	ENSMUSG00000037563	Rps16	1.62108	1.34697	2.06825	2.09685
C	ENSMUSG00000033054	Npat	1.62058	1.22886	1.13189	1.16131
C	ENSMUSG00000063884	Ptcd3	1.6203	1.36487	1.60248	1.45089
C	ENSMUSG00000016487	Ppfibp1	1.61944	1.36128	1.3909	1.49264
C	ENSMUSG00000052151	Plpp2	1.61941	1.04266	2.19668	1.74897
C	ENSMUSG00000058558	Rpl5	1.61774	1.45037	1.59673	1.64633
C	ENSMUSG00000030148	Clec4a2	1.61509	2.86038	1.56669	1.76164
C	ENSMUSG00000027404	Snrpb	1.61332	1.22286	1.78535	1.65979
C	ENSMUSG00000078812	Eif5a	1.61318	1.16789	1.75408	1.62529
C	ENSMUSG00000022960	Donson	1.61247	1.3283	1.27173	1.07318
C	ENSMUSG00000030579	Tyrobp	1.6117	2.24957	1.83466	1.3857
C	ENSMUSG00000048120	Entpd1	1.60998	2.3362	1.59518	1.58725
C	ENSMUSG00000039130	Zc3hc1	1.60831	1.29835	2.04757	1.82076
C	ENSMUSG00000040522	Tlr8	1.60703	2.3882	1.45839	1.85906
C	ENSMUSG00000006456	Rbm14	1.60699	1.23445	1.42947	1.09025
C	ENSMUSG00000026782	Abi2	1.60697	1.07926	1.00793	1.07085
C	ENSMUSG00000034518	Hmgxb4	1.60524	1.33035	1.3094	1.0326
C	ENSMUSG00000038005	Hpf1	1.60318	1.42897	1.08333	1.00436
C	ENSMUSG00000070319	Eif3g	1.59971	1.06979	1.34966	1.21625
C	ENSMUSG00000056643	Chst13	1.59876	1.21096	2.06737	2.0059
C	ENSMUSG00000021589	Rhobtb3	1.59748	1.39198	1.87053	2.02464
C	ENSMUSG00000028790	Khdrbs1	1.59669	1.15554	1.36325	1.34269
C	ENSMUSG00000027810	Eif2a	1.59618	1.2832	1.2668	1.20048
C	ENSMUSG00000020549	Elac2	1.59606	1.24529	1.3619	1.49309
C	ENSMUSG00000031320	Rps4x	1.5957	1.48308	1.95139	2.21385
C	ENSMUSG00000029267	Mtf2	1.5956	1.31265	1.41817	1.35502
C	ENSMUSG00000043716	Rpl7	1.59322	1.39704	1.05109	1.13092
C	ENSMUSG00000032267	Usp28	1.59141	1.04804	1.16428	1.02379
C	ENSMUSG00000078348	Sf3b5	1.58889	1.20373	1.31464	1.19891
C	ENSMUSG00000061477	Rps7	1.58456	1.4703	1.49761	1.62884
C	ENSMUSG00000020372	Rack1	1.58345	1.56518	2.09954	2.38342
C	ENSMUSG00000025508	Rplp2	1.58302	1.51866	1.82683	2.15486
C	ENSMUSG00000057322	Rpl38	1.58223	1.57388	1.00676	1.11962
C	ENSMUSG00000042129	Rassf4	1.58071	2.05872	1.3785	1.16202
C	ENSMUSG00000063052	Lrrc40	1.58034	1.02745	1.40849	1.23145
C	ENSMUSG00000003970	Rpl8	1.57901	1.21264	1.74083	1.79078
C	ENSMUSG00000041147	Brca2	1.57892	1.68596	0.959524	1.15084
C	ENSMUSG00000037805	Rpl10a	1.57873	1.58526	2.1695	2.42116
C	ENSMUSG00000038299	Wdr36	1.5756	1.10651	1.67239	1.61022
C	ENSMUSG00000036327	Qsox2	1.57365	1.3115	1.19031	1.34909
C	ENSMUSG00000020460	Rps27a	1.57238	1.38882	1.38428	1.46354
C	ENSMUSG00000006333	Rps9	1.57146	1.44984	1.51853	1.64854
C	ENSMUSG00000039221	Rpl22l1	1.57124	1.58666	3.02495	3.21813
C	ENSMUSG00000031503	Col4a2	1.56977	1.51235	1.68481	1.32536
C	ENSMUSG00000024732	Ccdc86	1.56931	1.11625	1.39702	1.34119
C	ENSMUSG00000020143	Dock2	1.56792	2.38005	1.48179	1.25178
C	ENSMUSG00000036513	Commd2	1.56719	1.15893	1.54051	1.34579
C	ENSMUSG00000039001	Rps21	1.56626	1.42328	1.81325	1.93044
C	ENSMUSG00000060419	Rps16-ps2	1.5637	1.52589	1.66117	1.88256
C	ENSMUSG00000053293	Pom121	1.56254	1.13566	1.37128	1.38707
C	ENSMUSG00000007836	Hnrnpa0	1.56243	1.12941	1.80084	2.03041
C	ENSMUSG00000040824	Snrpd2	1.56012	1.26904	1.6717	1.63794
C	ENSMUSG00000025358	Cdk2	1.55961	1.21133	1.49973	1.53984
C	ENSMUSG00000029389	Ddx55	1.55679	1.24378	1.57841	1.55875
C	ENSMUSG00000032518	Rpsa	1.55634	1.4346	1.95629	2.09608
C	ENSMUSG00000068966	Zbtb34	1.55533	1.16938	1.35746	1.11032
C	ENSMUSG00000044026	Slc35g1	1.55228	1.45007	1.39644	1.58095
C	ENSMUSG00000057506	Bloc1s2	1.55175	1.03131	1.48026	1.17647
C	ENSMUSG00000061360	Phf5a	1.54924	1.09807	1.55744	1.09444
C	ENSMUSG00000020328	Nudcd2	1.54911	1.02166	1.77437	1.45655
C	ENSMUSG00000041040	Fam117b	1.54727	1.25172	1.78365	2.13784
C	ENSMUSG00000022704	Qtrt2	1.54684	1.56303	1.78965	1.84934
C	ENSMUSG00000029614	Rpl6	1.54564	1.32959	1.5332	1.4915
C	ENSMUSG00000009470	Tnpo1	1.54449	1.08967	1.53467	1.3338
C	ENSMUSG00000032399	Rpl4	1.54207	1.31318	1.21851	1.24471
C	ENSMUSG00000020648	Dus4l	1.54154	1.52969	1.02486	1.18631
C	ENSMUSG00000021068	Nin	1.54153	1.93413	1.39957	2.06753
C	ENSMUSG00000074886	Grk6	1.54134	1.40708	1.70007	1.9677
C	ENSMUSG00000027435	Cd93	1.54108	2.38346	1.74177	1.45329
C	ENSMUSG00000041215	Yeats2	1.53901	1.54451	1.62622	1.74515
C	ENSMUSG00000023104	Rfc2	1.53883	1.36776	1.62155	1.38887
C	ENSMUSG00000036009	Mettl25	1.53839	1.41979	0.986747	1.28902
C	ENSMUSG00000028820	Sfpq	1.53726	1.26821	0.974947	1.03874
C	ENSMUSG00000036371	Serbp1	1.53711	1.48204	1.0361	1.03812
C	ENSMUSG00000003778	Brd8	1.53695	1.43905	1.3823	1.451
C	ENSMUSG00000067995	Gtf2f2	1.53549	1.0304	1.24255	1.07866
C	ENSMUSG00000045128	Rpl18a	1.53511	1.46511	1.47042	1.71845
C	ENSMUSG00000063229	Ldha	1.53497	1.21022	1.95843	1.60706
C	ENSMUSG00000003549	Ercc1	1.53321	1.176	2.19719	2.06859
C	ENSMUSG00000029253	Cenpc1	1.53274	1.5076	1.11501	1.09662
C	ENSMUSG00000020781	Tsen54	1.53049	1.1875	1.88572	1.8926
C	ENSMUSG00000011884	Gltp	1.53041	1.59423	1.57274	1.3431
C	ENSMUSG00000037851	Iars	1.53029	1.14749	1.66434	1.49423
C	ENSMUSG00000024037	Wdr4	1.52909	1.32798	1.92967	2.02218
C	ENSMUSG00000007603	Dus3l	1.5284	1.12504	1.85843	1.99186
C	ENSMUSG00000024679	Ms4a6d	1.52837	3.17877	1.356	1.27697
C	ENSMUSG00000017210	Med24	1.52647	1.21604	1.608	1.84833
C	ENSMUSG00000062647	Rpl7a	1.5225	1.19739	1.41446	1.27292
C	ENSMUSG00000021532	Fastkd3	1.52149	1.19159	1.48062	1.33042
C	ENSMUSG00000006599	Gtf2h1	1.52111	1.0851	1.09699	1.02623
C	ENSMUSG00000026384	Ptpn4	1.52011	1.32948	1.45388	1.45143
C	ENSMUSG00000063785	Utp14a	1.51947	1.25013	1.33796	1.76046
C	ENSMUSG00000073702	Rpl31	1.51561	1.52784	1.13441	1.26499
C	ENSMUSG00000035529	Prdm4	1.51359	1.05459	1.16673	1.36617
C	ENSMUSG00000028931	Kcnab2	1.51354	1.99012	2.0324	1.96179
C	ENSMUSG00000016554	Eif3d	1.51337	1.11042	1.49459	1.34598
C	ENSMUSG00000004085	Map3k20	1.51289	1.69826	1.31353	1.10735
C	ENSMUSG00000000916	Nsun5	1.51027	1.58869	1.34001	2.30212
C	ENSMUSG00000035704	Alg8	1.51001	1.78316	2.13844	1.79612
C	ENSMUSG00000003363	Pld3	1.5098	1.61656	1.54494	1.18678
C	ENSMUSG00000056602	Fry	1.50915	3.80788	2.23385	3.75484
C	ENSMUSG00000029782	Tmem209	1.5077	1.17314	1.31834	1.16495
C	ENSMUSG00000005973	Rcn1	1.50682	2.21654	1.00429	2.30945
C	ENSMUSG00000014859	E2f4	1.50534	1.02899	1.47378	1.31636
C	ENSMUSG00000053565	Eif3k	1.50526	1.15092	1.91849	1.75714
C	ENSMUSG00000029234	Tmem165	1.50464	1.07907	1.71126	1.1123
C	ENSMUSG00000039515	Ptpa	1.50287	1.04656	1.99684	1.86776
C	ENSMUSG00000038416	Cdc16	1.50192	1.15077	1.32837	1.35818
C	ENSMUSG00000031386	Hcfc1	1.50005	1.18776	1.31105	1.37525
C	ENSMUSG00000030852	Tacc2	1.50003	1.69939	1.45763	1.53993
C	ENSMUSG00000027133	Nop10	1.49985	1.14243	1.92586	1.92496
C	ENSMUSG00000001151	Pcnt	1.49824	1.37648	0.951731	1.18864
C	ENSMUSG00000081382	Rpl18-ps1	1.49614	1.55472	1.45533	1.76782
C	ENSMUSG00000058355	Abce1	1.49464	1.02863	1.33568	1.1567
C	ENSMUSG00000028651	Ppie	1.49218	1.2817	1.49639	1.44605
C	ENSMUSG00000028676	Srsf10	1.48948	1.21718	1.43092	1.51531
C	ENSMUSG00000011256	Adam19	1.48917	1.74418	1.29578	1.3094
C	ENSMUSG00000031864	Ints10	1.48912	1.26997	1.41882	1.12036
C	ENSMUSG00000020464	Pnpt1	1.48857	1.46998	1.32765	1.20374
C	ENSMUSG00000032423	Syncrip	1.4876	1.05584	1.16804	1.12996
C	ENSMUSG00000058006	Mdn1	1.48641	1.14419	1.67615	1.57645
C	ENSMUSG00000062098	Btbd3	1.48638	1.05668	1.29938	1.00048
C	ENSMUSG00000035842	Ddx11	1.48307	1.27266	1.50096	1.42437
C	ENSMUSG00000042590	Ipo11	1.48235	1.1452	1.67299	1.48447
C	ENSMUSG00000040701	Ap1g2	1.48146	1.03324	1.75411	1.46558
C	ENSMUSG00000085666	Tdg-ps2	1.48116	1.0341	1.75094	1.92232
C	ENSMUSG00000027883	Gpsm2	1.48056	1.19307	1.45719	1.23755
C	ENSMUSG00000030435	U2af2	1.47851	1.12111	1.31208	1.28137
C	ENSMUSG00000020079	Supv3l1	1.47809	1.14957	1.3075	1.1995
C	ENSMUSG00000039873	Neurl2	1.47515	1.43446	2.13007	1.83957
C	ENSMUSG00000037461	Ints7	1.47376	1.02709	1.39872	1.44437
C	ENSMUSG00000055884	Fancm	1.47299	1.17494	1.39454	1.2458
C	ENSMUSG00000041453	Rpl21	1.472	1.26698	1.29939	1.31228
C	ENSMUSG00000011752	Pgam1	1.47	1.07002	2.13966	1.69827
C	ENSMUSG00000029169	Dhx15	1.46994	1.03837	1.26575	1.24243
C	ENSMUSG00000022247	Brix1	1.46851	1.00388	1.17195	1.05873
C	ENSMUSG00000027852	Nras	1.46414	1.20002	1.61468	1.08912
C	ENSMUSG00000034173	Zbed5	1.46356	1.74169	1.88224	2.23268
C	ENSMUSG00000066357	Wdr6	1.46131	1.46456	2.0257	2.32989
C	ENSMUSG00000027998	Plrg1	1.46106	1.18843	1.24003	1.05286
C	ENSMUSG00000041841	Rpl37	1.45979	1.31504	1.38869	1.59066
C	ENSMUSG00000049521	Cdc42ep1	1.45666	1.07103	1.54867	1.38813
C	ENSMUSG00000029504	Ddx51	1.45638	1.11596	1.5414	1.53842
C	ENSMUSG00000026708	Cenpl	1.45624	1.20735	1.54045	1.1751
C	ENSMUSG00000049130	C5ar1	1.45417	2.47057	1.02989	1.15195
C	ENSMUSG00000066232	Ipo7	1.4531	1.06459	1.36804	1.18892
C	ENSMUSG00000058600	Rpl30	1.45147	1.31303	1.09437	1.23951
C	ENSMUSG00000027671	Actl6a	1.44826	1.05754	1.55457	1.49504
C	ENSMUSG00000021731	Mrps30	1.44575	1.13684	1.57344	1.43471
C	ENSMUSG00000071866	Ppia	1.44326	1.08607	1.60841	1.29331
C	ENSMUSG00000063457	Rps15	1.44275	1.25943	1.30314	1.32101
C	ENSMUSG00000037531	Mrpl47	1.44201	1.19022	1.25363	1.01523
C	ENSMUSG00000007670	Khsrp	1.44143	1.22397	1.42837	1.45893
C	ENSMUSG00000012483	Rpa3	1.44022	1.29417	1.40607	1.16933
C	ENSMUSG00000036281	Snapc4	1.43925	1.19203	1.5576	1.79164
C	ENSMUSG00000038046	Mrm3	1.43482	1.02433	1.68384	1.31415
C	ENSMUSG00000039982	Dtx4	1.43455	1.13726	2.09845	1.58302
C	ENSMUSG00000024271	Elp2	1.43182	1.20382	1.45614	1.3562
C	ENSMUSG00000095597	Rps7-ps3	1.42949	1.39737	2.40728	2.86106
C	ENSMUSG00000085385	Snhg17	1.42876	1.34619	1.31009	1.79526
C	ENSMUSG00000070699	Sars2	1.42846	1.15899	1.47635	1.44067
C	ENSMUSG00000025742	Prps2	1.4282	1.4711	1.54093	1.61684
C	ENSMUSG00000061589	Dot1l	1.42792	1.06494	1.45081	1.49922
C	ENSMUSG00000060938	Rpl26	1.42771	1.41506	1.11256	1.1702
C	ENSMUSG00000049728	Zfp668	1.4258	1.17028	1.51318	1.66016
C	ENSMUSG00000093674	Rpl41	1.42487	1.37698	1.18399	1.24184
C	ENSMUSG00000036555	Iqce	1.42382	1.32247	1.07689	1.13908
C	ENSMUSG00000012405	Rpl15	1.42192	1.2834	1.80957	1.7792
C	ENSMUSG00000024608	Rps14	1.42187	1.32048	2.42014	2.63117
C	ENSMUSG00000019857	Asf1a	1.42154	1.00763	1.23967	1.10358
C	ENSMUSG00000004268	Emg1	1.42104	1.04131	1.50728	1.23655
C	ENSMUSG00000019432	Ddx39b	1.41972	1.3245	1.38164	1.63677
C	ENSMUSG00000017404	Rpl19	1.41898	1.23439	1.19465	1.22148
C	ENSMUSG00000028763	Hspg2	1.41784	1.09986	1.49361	1.23875
C	ENSMUSG00000026207	Speg	1.41683	1.37992	1.73419	1.77268
C	ENSMUSG00000015702	Anxa9	1.41666	1.97659	2.23614	2.1208
C	ENSMUSG00000014245	Pigl	1.41604	1.29172	1.54091	1.44199
C	ENSMUSG00000061458	Nol10	1.41414	1.12363	1.04386	1.16841
C	ENSMUSG00000037243	Zfp692	1.41085	1.10437	1.94569	1.74928
C	ENSMUSG00000021810	Ecd	1.41011	1.31287	1.74064	1.70713
C	ENSMUSG00000029475	Kdm2b	1.4093	1.37166	1.15235	1.40636
C	ENSMUSG00000022434	Fam118a	1.40675	1.03801	1.84928	1.63841
C	ENSMUSG00000022661	Cd200	1.40634	1.57276	1.95235	1.67918
C	ENSMUSG00000026709	Dars2	1.40584	1.30165	1.55998	1.37748
C	ENSMUSG00000061787	Rps17	1.40018	1.37547	1.46276	1.69613
C	ENSMUSG00000040312	Cchcr1	1.40005	1.61906	1.11322	1.2447
C	ENSMUSG00000047003	Zfp41	1.3994	1.67144	1.72751	1.69773
C	ENSMUSG00000006763	Saal1	1.39916	1.41093	1.9322	1.87505
C	ENSMUSG00000030400	Ercc2	1.39911	1.24863	1.66102	1.31213
C	ENSMUSG00000046691	Chtf8	1.39858	1.30024	2.21288	2.08729
C	ENSMUSG00000024246	Thumpd2	1.39596	1.41243	1.24236	1.51401
C	ENSMUSG00000025722	Wdr73	1.39492	1.26585	1.33595	1.76872
C	ENSMUSG00000032604	Qars	1.39361	1.0462	1.65003	1.44281
C	ENSMUSG00000038500	Prr3	1.39352	1.13477	1.28257	1.28171
C	ENSMUSG00000049988	Lrrc25	1.39352	2.56878	1.58288	1.48944
C	ENSMUSG00000073775	Kti12	1.39254	1.17779	1.34845	1.38685
C	ENSMUSG00000021266	Wars	1.39136	1.08269	1.73322	1.33199
C	ENSMUSG00000068749	Psma5	1.38929	1.01806	1.67582	1.40912
C	ENSMUSG00000052488	Cherp	1.38249	1.12536	0.998963	1.0208
C	ENSMUSG00000028936	Rpl22	1.38164	1.2912	1.04075	1.13789
C	ENSMUSG00000032459	Mrps22	1.38064	1.28953	1.34632	1.06
C	ENSMUSG00000036896	C1qc	1.38033	1.97279	1.31521	1.31696
C	ENSMUSG00000024537	Psmg2	1.37986	1.07753	1.69554	1.49134
C	ENSMUSG00000031068	Glrx3	1.3768	1.06331	1.16042	1.02707
C	ENSMUSG00000012296	Tjap1	1.36822	1.06123	1.06455	1.10451
C	ENSMUSG00000057863	Rpl36	1.36689	1.12426	1.31927	1.42288
C	ENSMUSG00000001909	Trmt1	1.36516	1.14259	1.55136	1.68971
C	ENSMUSG00000115219	Eef1akmt4	1.36276	1.60938	1.35495	1.80772
C	ENSMUSG00000023044	Csad	1.36148	1.62115	3.33882	3.03673
C	ENSMUSG00000020650	Bcap29	1.35641	1.31641	1.55772	1.59927
C	ENSMUSG00000021754	Map3k1	1.35338	1.09857	1.40786	1.07439
C	ENSMUSG00000026094	Stk17b	1.35337	1.69061	1.19805	1.4723
C	ENSMUSG00000028081	Rps3a1	1.3529	1.21022	1.44662	1.64999
C	ENSMUSG00000034892	Rps29	1.35026	1.17762	1.69622	1.91917
C	ENSMUSG00000020277	Pfkl	1.34844	1.12994	1.58209	1.44076
C	ENSMUSG00000037364	Srrt	1.34834	1.2866	1.03971	1.31699
C	ENSMUSG00000002602	Axl	1.34719	1.84842	1.32258	1.37639
C	ENSMUSG00000059291	Rpl11	1.34475	1.15972	1.46335	1.57432
C	ENSMUSG00000038544	Inip	1.34464	1.38541	1.18689	1.08055
C	ENSMUSG00000041112	Elmo1	1.34127	1.91217	1.2511	1.25641
C	ENSMUSG00000071723	Gspt2	1.34071	1.69088	0.864329	1.21809
C	ENSMUSG00000024667	Tmem216	1.34057	1.33015	1.41408	1.39165
C	ENSMUSG00000045140	Pigw	1.33734	1.20724	1.29851	1.26054
C	ENSMUSG00000042699	Dhx9	1.33716	1.1657	1.36679	1.40712
C	ENSMUSG00000030697	Ppp4c	1.334	1.13587	1.40363	1.26701
C	ENSMUSG00000030980	Knop1	1.33356	1.07687	1.34436	1.20252
C	ENSMUSG00000032215	Rsl24d1	1.33328	1.04812	1.73521	1.7479
C	ENSMUSG00000033792	Atp7a	1.33321	1.22248	1.78213	1.11109
C	ENSMUSG00000035064	Eef2k	1.33304	1.24039	1.23895	1.51441
C	ENSMUSG00000020392	Cdkn2aipnl	1.33289	1.3168	1.39261	1.40023
C	ENSMUSG00000009927	Rps25	1.33051	1.14406	1.39269	1.57004
C	ENSMUSG00000071359	Tbpl1	1.32402	1.0024	1.34128	1.07973
C	ENSMUSG00000028671	Gale	1.32336	1.13557	1.94476	1.61171
C	ENSMUSG00000004233	Wars2	1.32135	1.40632	1.11309	1.07874
C	ENSMUSG00000047215	Rpl9	1.31805	1.09368	1.51223	1.65713
C	ENSMUSG00000019777	Hdac2	1.31759	1.13997	1.04046	1.08728
C	ENSMUSG00000039254	Pomt1	1.31675	1.01405	1.21077	1.0372
C	ENSMUSG00000029156	Sgcb	1.31549	2.73649	2.26728	3.24131
C	ENSMUSG00000038827	Abitram	1.31535	1.27496	1.45621	1.46204
C	ENSMUSG00000026288	Inpp5d	1.31434	2.00253	1.32804	1.28602
C	ENSMUSG00000039929	Urb1	1.31294	1.27436	1.57355	1.53687
C	ENSMUSG00000028551	Cdkn2c	1.31126	2.2231	1.4529	1.76948
C	ENSMUSG00000046364	Rpl27a	1.308	1.18022	1.72243	1.83459
C	ENSMUSG00000031949	Adat1	1.30652	1.02742	1.43123	1.43024
C	ENSMUSG00000026648	Dclre1c	1.30316	1.18942	1.10815	1.24855
C	ENSMUSG00000028495	Rps6	1.29819	1.05937	1.06663	1.12186
C	ENSMUSG00000021007	Spata7	1.29672	1.29856	1.17043	1.46966
C	ENSMUSG00000067288	Rps28	1.29459	1.0774	1.30297	1.60288
C	ENSMUSG00000100826	Ipw	1.29449	1.14489	2.30945	2.42492
C	ENSMUSG00000028453	Fancg	1.29128	1.04624	1.76671	1.43634
C	ENSMUSG00000026187	Xrcc5	1.29117	1.48797	1.23076	1.46269
C	ENSMUSG00000028107	Tars2	1.28754	1.22705	1.50021	1.5763
C	ENSMUSG00000052423	B4galt3	1.28689	1.16431	1.19975	1.11157
C	ENSMUSG00000064210	Ano6	1.28557	1.4784	1.08637	1.23805
C	ENSMUSG00000038822	Hace1	1.28422	1.10935	1.39421	1.51088
C	ENSMUSG00000021694	Ercc8	1.27559	1.12607	1.65959	1.56718
C	ENSMUSG00000062006	Rpl34	1.27542	1.32741	2.15508	2.47171
C	ENSMUSG00000020806	Rhbdf2	1.27409	1.46081	1.81105	2.16951
C	ENSMUSG00000031575	Ash2l	1.27145	1.05353	0.945662	1.09137
C	ENSMUSG00000021311	Mtr	1.27128	1.32091	1.25716	1.30602
C	ENSMUSG00000021193	Pitrm1	1.2591	1.39	1.14835	1.44205
C	ENSMUSG00000032409	Atr	1.2588	1.32778	1.43602	1.55634
C	ENSMUSG00000043079	Synpo	1.25464	2.02559	1.55771	2.0252
C	ENSMUSG00000025474	Tubgcp2	1.25405	1.23109	1.03327	1.12462
C	ENSMUSG00000008668	Rps18	1.25073	1.23862	1.16438	1.45966
C	ENSMUSG00000035234	Abraxas1	1.24922	1.29858	0.763157	1.0245
C	ENSMUSG00000000902	Smarcb1	1.24881	1.1195	1.22195	1.22974
C	ENSMUSG00000022466	Rpap3	1.24373	1.03434	0.987855	1.17979
C	ENSMUSG00000034342	Cbl	1.2427	1.10746	1.56635	1.31997
C	ENSMUSG00000039715	Dync2i2	1.24138	1.5996	2.2437	3.03857
C	ENSMUSG00000114797	Nupl1	1.23972	1.0395	1.5063	1.36424
C	ENSMUSG00000004849	Ap1s1	1.23824	1.14404	1.89665	1.70075
C	ENSMUSG00000030279	C2cd5	1.2354	1.01645	1.60926	1.56266
C	ENSMUSG00000058655	Eif4b	1.23373	1.04307	0.876584	1.07521
C	ENSMUSG00000018548	Trim37	1.23095	1.07123	1.09357	1.03466
C	ENSMUSG00000048007	Timm8a1	1.22826	1.13125	1.78441	2.10512
C	ENSMUSG00000028798	Eif3i	1.22789	1.10891	1.49994	1.51841
C	ENSMUSG00000023026	Dip2b	1.22239	1.2087	1.25187	1.34348
C	ENSMUSG00000017670	Elmo2	1.22166	1.24341	1.09815	1.02078
C	ENSMUSG00000001783	Rtcb	1.21951	1.16909	1.39625	1.4325
C	ENSMUSG00000044350	Lacc1	1.21371	1.50106	0.840672	1.03874
C	ENSMUSG00000041958	Pigs	1.20921	1.00006	1.60027	1.61095
C	ENSMUSG00000043909	Trp53bp1	1.2081	1.47327	1.15291	1.44225
C	ENSMUSG00000020561	Polr1f	1.20451	1.2939	0.746114	1.0626
C	ENSMUSG00000020776	Fbf1	1.2023	1.68973	1.18756	1.24771
C	ENSMUSG00000048701	Ccdc6	1.19529	1.15578	0.972416	1.19725
C	ENSMUSG00000032187	Smarca4	1.1936	1.02098	0.963579	1.0348
C	ENSMUSG00000049287	Iba57	1.1903	1.17437	1.21707	1.35556
C	ENSMUSG00000053907	Mat2a	1.18707	1.30645	1.15479	1.35529
C	ENSMUSG00000022556	Hsf1	1.18284	1.01608	1.17801	1.07708
C	ENSMUSG00000036086	Zranb3	1.18201	1.31055	1.25408	1.06555
C	ENSMUSG00000027649	Ctnnbl1	1.17388	1.01591	0.987644	1.0493
C	ENSMUSG00000002489	Tiam1	1.16499	1.37898	1.22733	2.24296
C	ENSMUSG00000025188	Hps1	1.16298	1.29608	1.31072	1.32182
C	ENSMUSG00000024831	Ighmbp2	1.16275	1.09829	0.876883	1.33766
C	ENSMUSG00000006732	Mettl1	1.1612	1.05873	1.86662	1.8817
C	ENSMUSG00000099481	Xndc1	1.16069	1.35598	0.979212	1.15776
C	ENSMUSG00000024423	Impact	1.16046	1.01726	1.31207	1.68151
C	ENSMUSG00000046330	Rpl37a	1.15435	1.09453	1.46435	1.76966
C	ENSMUSG00000039347	Atp6v0e2	1.15326	1.02987	2.14502	1.72222
C	ENSMUSG00000030929	Eri2	1.14537	1.30718	1.16969	1.56303
C	ENSMUSG00000027714	Exosc9	1.13947	1.11811	1.05495	1.20357
C	ENSMUSG00000045690	Wdr89	1.136	1.07002	1.82684	1.38332
C	ENSMUSG00000048612	Myof	1.12079	2.14701	1.15859	1.15068
C	ENSMUSG00000024381	Bin1	1.11882	1.15604	1.05464	1.05941
C	ENSMUSG00000036916	Zfp280c	1.11777	1.08488	0.827139	1.15806
C	ENSMUSG00000032827	Ppp1r9a	1.11569	1.38255	1.16609	1.48585
C	ENSMUSG00000057963	Itpk1	1.10638	1.06814	1.24919	1.53651
C	ENSMUSG00000038736	Nudcd1	1.10134	1.00438	1.3265	1.46099
C	ENSMUSG00000030091	Nup210	1.10045	1.01448	1.54656	1.57999
C	ENSMUSG00000058881	Zfp516	1.09844	1.42103	1.15236	1.75247
C	ENSMUSG00000019850	Tnfaip3	1.09736	2.44393	1.42892	1.43951
C	ENSMUSG00000060679	Mrps9	1.09223	1.02719	1.05983	1.09125
C	ENSMUSG00000046441	Cmtr2	1.0911	1.02111	1.14852	1.04477
C	ENSMUSG00000029432	Nipsnap2	1.08582	1.21501	1.32052	2.19846
C	ENSMUSG00000055320	Tead1	1.08411	1.16183	0.560618	1.21642
C	ENSMUSG00000006288	Ttc5	1.08187	1.01258	1.15267	1.14403
C	ENSMUSG00000034032	Rpap1	1.07859	1.068	1.28404	1.30019
C	ENSMUSG00000020528	Prpsap2	1.07092	1.00304	1.08923	1.06307
C	ENSMUSG00000019952	Poc1b	1.06677	1.27859	0.972411	1.21165
C	ENSMUSG00000118642	AY036118	1.06609	1.847	2.4212	3.58401
C	ENSMUSG00000029192	Tbc1d14	1.06243	1.06487	1.47768	1.39139
C	ENSMUSG00000026380	Tfcp2l1	1.0618	1.84969	1.16177	1.76307
C	ENSMUSG00000003680	Taf6l	1.05806	1.20433	1.21247	1.32967
C	ENSMUSG00000039405	Prss23	1.05126	1.80193	1.81875	1.91172
C	ENSMUSG00000073434	Wdr90	1.04093	1.49817	1.22917	1.62138
C	ENSMUSG00000042548	Asxl1	1.03982	1.01476	0.873488	1.25457
C	ENSMUSG00000029009	Mthfr	1.03103	1.05693	1.83774	1.727
C	ENSMUSG00000071337	Tia1	1.0287	1.0499	1.25643	1.61012
C	ENSMUSG00000025236	Adpgk	1.02779	1.10246	1.25928	1.52447
C	ENSMUSG00000001424	Snd1	1.00877	1.17408	1.66069	1.90248
C	ENSMUSG00000040274	Cdk6	0.999436	1.11942	1.34606	1.67247
C	ENSMUSG00000041477	Dcp1b	0.983927	1.08027	0.989488	1.18711
C	ENSMUSG00000005251	Ripk4	0.9537	1.04306	1.01812	2.43034
C	ENSMUSG00000025645	Ccdc51	0.946614	1.13863	1.2954	1.13366
C	ENSMUSG00000003033	Ap1m1	0.940056	1.016	1.0843	1.18455
C	ENSMUSG00000038838	Vars2	0.872231	1.02741	1.15508	1.45117
C	ENSMUSG00000031441	Atp11a	0.862596	1.79623	1.72678	2.06446
C	ENSMUSG00000060260	Pwwp2b	0.857349	1.19903	0.972685	1.44773
C	ENSMUSG00000021557	Agtpbp1	0.834652	1.04159	1.10832	1.42599
C	ENSMUSG00000002326	Gmpr2	0.831043	1.10202	1.34283	1.23426
C	ENSMUSG00000033777	Tlr13	0.787364	1.99269	1.41831	1.92299
C	ENSMUSG00000039096	Rsad1	0.784463	1.15414	1.23088	2.0181
C	ENSMUSG00000054640	Slc8a1	0.750179	1.31018	1.0067	1.41558
C	ENSMUSG00000027655	Dhx35	0.731194	1.10193	0.790927	1.13631
C	ENSMUSG00000021481	Zfp346	0.726416	1.00831	0.862579	1.27546
C	ENSMUSG00000051344	Plekhm3	0.694927	1.02171	0.795882	1.28527
C	ENSMUSG00000019518	Ap4m1	0.686324	1.12008	1.1816	1.92294
C	ENSMUSG00000036061	Smug1	0.672495	1.05643	1.49706	1.61348
C	ENSMUSG00000037847	Nmrk1	-0.532172	-1.11227	-0.916895	-1.94901
C	ENSMUSG00000050144	Slc25a44	-0.545994	-1.09274	-0.809304	-1.36761
C	ENSMUSG00000027952	Pmvk	-0.556673	-1.53348	-1.29338	-2.5976
C	ENSMUSG00000020483	Dynll2	-0.567482	-1.02773	-0.691928	-1.14186
C	ENSMUSG00000033149	Phldb2	-0.581106	-1.28758	-1.5128	-2.56436
C	ENSMUSG00000018474	Chd3	-0.59013	-1.04349	-1.07096	-2.01122
C	ENSMUSG00000028251	Tstd3	-0.594494	-1.16337	-0.742325	-1.33787
C	ENSMUSG00000051098	Mblac2	-0.62868	-1.33504	-1.23472	-1.9372
C	ENSMUSG00000026827	Gpd2	-0.659271	-1.13556	-0.988644	-2.21103
C	ENSMUSG00000021670	Hmgcr	-0.678675	-1.73997	-1.19965	-2.75929
C	ENSMUSG00000022790	Igsf11	-0.679272	-1.21765	-0.827806	-1.6893
[truncated: 1,177 more rows]
